# Supplementary material for: Crevasse refreezing and signatures of retreat observed at Kamb Ice Stream grounding zone
Source: Nat Geosci. 2023 Mar 2;16(3):238–43. doi: 10.1038/s41561-023-01129-y (PMC10005960; doi:10.1038/s41561-023-01129-y)
Supplement: Supplementary file 6 — This file contains merged Icefin mission data used to create figures showing ice, ocean and seafloor parameters. [file 41561_2023_1129_MOESM6_ESM.txt]

UNIX_timestamp	absolute_position_0	absolute_position_1	absolute_position_2	altim_lat	altim_lon	altim_range	altim_reflector_Z	altim_reflector_Z_roll	altim_x	altim_x_roll	altim_x_UTM	altim_y	altim_y_roll	altim_y_UTM	altim_z	altim_z_roll	attitude_0	attitude_1	attitude_2	CDOM_6K_V	chl-a_trip	conductivity	CT	dens_sigma_0	dist_x_sum	dist_y_sum	distance_origin	distance_traveled_2D	distance_traveled_3D	DO	DO_corr_ml_per_L	DO_corr_umol_per_kg	DO_corr_umol_per_L	DO_per_sat	DO_sat_umol_per_kg	DO_temperature	DVL_range	DVL_reflector_Z	DVL_reflector_Z_L1	DVL_reflector_Z_raw	DVL_reflector_Z_roll	FDOM_trip	FP	FP_CT	FP_CT_surf	FP_surf	have_bottom_lock	ice_surf_hydro	ice_thick
2019-12-17 02:12:37+00:00	-155.26267000000004	-82.78420000000004	497.0496017520826														-0.447456843420902	-86.19829225507877	348.792215217275	-0.00202282055004223	0.0539	26.751573999999998	-2.247024614650828	27.783278562644682	-0.19047289826862868	-0.4134080775702993	0.4551770683758382	0.4551705280410454	577.0017233111748	352.49	6.045153836087427	262.6718081349905	269.9696921509585	70.83	370.8618505615232	-2.23						2.1399	-2.274162736065394	-2.2801339744051106	-1.8888449935856204	-1.8921353267976349	0.0
2019-12-17 02:12:38+00:00	-155.26267000000004	-82.78420000000004	497.229553798263														-0.3548378160731217	-86.30441002829576	349.36886091079737	-0.002063751220703125	0.0693	26.754247999999997	-2.252974284570858	27.79203413362734	-0.19048571502066491	-0.4134358953033547	0.4552076967190044	0.4552011563842131	577.1818619760733	352.46	6.044108136148558	262.62413349896707	269.92299238148473	70.81	370.8905271058129	-2.23						2.0380000000000003	-2.274911086086508	-2.2809023074098365	-1.8894647332377956	-1.8927404235045504	0.0
2019-12-17 02:12:39+00:00	-155.26267000000004	-82.78420000000004	497.4142804555011														-0.061908670491815476	-86.18589041222899	349.7021080200489	-0.0020341873168945312	0.046200000000000005	26.755204	-2.255517611973964	27.795504068089713	-0.1904985377010668	-0.4134637259013417	0.4552383392273377	0.455231798892553	577.3665423225669	352.41	6.043036136018525	262.576667252593	269.8751180753979	70.79	370.90378277533165	-2.2319999999999998						2.2418	-2.275297658532521	-2.2812991438785266	-1.8897100672374172	-1.8929799588346317	0.0
2019-12-17 02:12:40+00:00	-155.26267000000004	-82.78420000000004	497.6046139571503														0.8507988273676137	-86.10680438457801	349.19100392417954	-0.0020704269409179688	0.0539	26.755426	-2.258298155077809	27.79836791050548	-0.1905114721651804	-0.4134917994170397	0.4552692491391063	0.4552627088043248	577.5566206933864	352.38	6.042346702214607	262.5459790277156	269.84432874615186	70.78	370.92166014526015	-2.234						2.1399	-2.2756380084302767	-2.2816485198830576	-1.8899115045265131	-1.8931766341314729	0.0
2019-12-17 02:12:41+00:00	-155.26267000000004	-82.78420000000004	497.78810721320684														1.6996318496861524	-86.10111702540468	348.1460469169833	-0.0020618438720703125	0.0539	26.75719	-2.256839360070684	27.798868999359456	-0.19052437719268106	-0.4135198088030198	0.4553000884879611	0.4552935481531805	577.7403670085282	352.32	6.041276833266528	262.4993641789991	269.79654961622623	70.77	370.90499282353636	-2.237						2.0380000000000003	-2.2758135611661663	-2.2818286745909857	-1.889949745634821	-1.893213971129872	0.0
2019-12-17 02:12:42+00:00	-155.26267000000004	-82.78420000000004	497.96684481018326														1.4362795878135637	-85.97902854159064	347.46525604116977	-0.00205230712890625	0.046200000000000005	26.76123	-2.2544594545157013	27.801075015737524	-0.19053733230863984	-0.4135479269674621	0.4553310475932622	0.4553245072584857	577.9199692581333	352.15	6.038283022275089	262.368717039505	269.66284942370305	70.74	370.8727482142645	-2.235						2.1399	-2.27611287588267	-2.2821359162059074	-1.8901118842533835	-1.8933722760999636	0.0
2019-12-17 02:12:43+00:00	-155.26267000000004	-82.78420000000004	498.148486324578														0.4099143722111287	-85.95587995096676	346.80776551944535	-0.0020389556884765625		26.76408	-2.2531592789380928	27.80296867344623	-0.19055007251042227	-0.4135755786891633	0.4553614931258493	0.4553549527910853	578.100637122501	352.0	6.0356403411635675	262.25340703188976	269.54483029210195	70.72	370.8526300060656	-2.234							-2.276392262056672	-2.2824226913035464	-1.8902499254306415	-1.893507053000343	0.0
2019-12-17 02:12:44+00:00	-155.26267000000004	-82.78420000000004	498.333355557098														-1.9294117122330927	-85.9131280283708	347.23806029509814	-0.002028636443309295	0.0616	26.770118	-2.2515185343404496	27.80818014589977	-0.1905628876117546	-0.4136033930394444	0.4553921177059073	0.4553855773711468	578.2852651456757	351.91	6.03382058822333	262.17300796151727	269.4635621963036	70.7	370.8169744590671	-2.2319999999999998						2.1399	-2.27690211202553	-2.282946130990246	-1.890626844833924	-1.893875057494942	0.0
2019-12-17 02:12:45+00:00	-155.26267000000004	-82.78420000000004	498.5175992615443														-2.5058496940426864	-85.74200392465241	346.93200881436974	-0.0020485955315667228	0.0616	26.770304	-2.2532401639147794	27.809971427800523	-0.1905758159612084	-0.41363145308790816	0.45542301282751896	0.4554164724927618	578.4696266650997	351.79	6.031718486514318	262.08121366204324	269.36968472574796	70.67	370.8279751767504	-2.23						2.3437	-2.277169015755012	-2.2832200907858167	-1.8907528634013	-1.8939980948638733	0.0
2019-12-17 02:12:46+00:00	-155.26267000000004	-82.78420000000004	498.70613400603116														-0.8182028075426611	-85.54408465849453	345.65564609100466	-0.0020456314086914067	0.0616	26.77124	-2.257767304260218	27.815355709294863	-0.19058874129495096	-0.41365950677898666	0.4554539009131744	0.4554473605784197	578.6581244311958	351.83	6.0319749421728535	262.09098380103825	269.38113774366315	70.67	370.8544476760197	-2.238						2.1399	-2.277685710065059	-2.283750560173979	-1.8911326684990688	-1.8943689131516528	0.0
2019-12-17 02:12:47+00:00	-155.26267000000004	-82.78420000000004	498.89115605294165														0.3764599471751075	-85.38866320890084	344.6063528910804	-0.0020303726196289067	0.046200000000000005	26.768629999999995	-2.266731264778413	27.821012852487	-0.19060156169311648	-0.4136873326071789	0.4554845381343894	0.4554779977996372	578.843707368678	351.87	6.0322181283885605	262.10010769844297	269.39199816335963	70.66	370.92508970653085	-2.246						2.2418	-2.2782102296987348	-2.2842890728135887	-1.8915252656654304	-1.8947522179391867	0.0
2019-12-17 02:12:48+00:00	-155.26267000000004	-82.78420000000004	499.074312163923														0.7589260209137249	-85.19725018085822	343.85398411878737	-0.00199127197265625	0.0539	26.76879000000001	-2.267848587136056	27.82218571464409	-0.1906143826366003	-0.4137151593918956	0.4555151764525456	0.4555086361177994	579.0259976472557	351.84	6.0316085173265925	262.07332101871066	269.3647736269468	70.65	370.9321970237284	-2.25						2.4456	-2.278434967836556	-2.284519735433169	-1.8916078068173183	-1.8948328050518692	0.0
2019-12-17 02:12:50+00:00	-155.26267000000004	-82.78420000000004	499.45099598014167														-2.1692234671214674	-84.99423849818166	343.7690228199321	-0.0020189285278320312		26.769060000000003	-2.2723601296816263	27.82669423815264	-0.19064020248402333	-0.4137711995259314	0.4555768786497804	0.4555703383150464	579.4031305515972	351.68	6.0286569985658085	261.94392855002275	269.23296215732466	70.61	370.9617189941372	-2.25							-2.2790353270331987	-2.2851360046057745	-1.891924775875308	-1.8951422691324529	0.0
2019-12-17 02:12:51+00:00	-155.26267000000004	-82.78420000000004	499.6382566118283														-6.003134682363736	-85.24103672000155	344.9448475210539	-0.0020618438720703125	0.0616	26.773560000000003	-2.2725158524607214	27.831898230363322	-0.19065310042794967	-0.4137991937209985	0.4556077012375209	0.4556011609027898	579.5897080757023	351.46	6.024538027833864	261.7636347677305	269.04901361099604	70.57	370.94436322270036	-2.253						2.1399	-2.279546040963508	-2.2856603436872938	-1.892298395701955	-1.8955070401870528	0.0
2019-12-17 02:12:52+00:00	-155.26267000000004	-82.78420000000004	499.82632363616403														-4.4308617725981225	-85.36862159372698	344.04730699373636	-0.002074994538959704	0.0616	26.778656	-2.2681153403782015	27.83333638522504	-0.1906659363438963	-0.4138270530112775	0.4556383753437507	0.455631835009031	579.7774368526526	351.35	6.022532868112255	261.6761452836289	268.95946545929723	70.55	370.89433744050604	-2.2569999999999997						2.0380000000000003	-2.2798010313900114	-2.285922073208562	-1.8924084773486145	-1.8956145141648884	0.0
2019-12-17 02:12:53+00:00	-155.26267000000004	-82.78420000000004	500.012753460787														-0.5755110841155278	-85.45380434344709	342.3930250483268	-0.002045882375616776	0.046200000000000005	26.773374	-2.2740154866489424	27.83294543758052	-0.1906787439404677	-0.4138548510104773	0.4556689819327392	0.4556624415980207	579.9652688144786	351.18	6.019724728678389	261.5542324660817	268.83405714727843	70.51	370.9558248448285	-2.255						2.0380000000000003	-2.2799093581225645	-2.28603319189906	-1.8923713295406923	-1.8955782463585176	0.0
2019-12-17 02:12:54+00:00	-155.26267000000004	-82.78420000000004	500.19956444149767														1.9753121207454385	-85.46473650705683	341.4188882370688	-0.0020742416381835933	0.0539	26.77317	-2.2741289071673747	27.832722612741467	-0.19069161850826016	-0.4138827943575701	0.4556997485565806	0.4556932082218698	580.1515808694966	351.05	6.017506927006968	261.4579266993202	268.7350126480449	70.48	370.95779401714384	-2.258						2.1399	-2.280036965230856	-2.2861641114277957	-1.892355147639732	-1.8955624477854969	0.0
2019-12-17 02:12:55+00:00	-155.26267000000004	-82.78420000000004	500.38327307318986														4.574828623782474	-85.72704954060882	338.73375766901216	-0.002056121826171875	0.0616	26.775438	-2.2746235400670742	27.83570540991559	-0.190704509875338	-0.413910774110506	0.4557305552753204	0.455724014940615	580.3356407653636	350.86	6.014093866337496	261.3088724474773	268.5825892419225	70.44	370.95197443125085	-2.258						2.1399	-2.2803856554629083	-2.286522072109489	-1.8925686796751024	-1.8957709211267921	0.0
2019-12-17 02:12:56+00:00	-155.26267000000004	-82.78420000000004	500.5638362178095														3.4768233896913614	-85.99860323485828	337.150227317768	-0.0020475387573242188	0.0539	26.780202000000003	-2.273800992702361	27.840257837356376	-0.1907174868620045	-0.4139389398995609	0.4557615667869898	0.45575502645228794	580.5169220948594	350.7	6.011091092133	261.17724686843445	268.44848876250256	70.41	370.92703180439344	-2.258						1.9361	-2.280851241381957	-2.287000075171844	-1.8928970034883583	-1.8960914650708407	0.0
2019-12-17 02:12:57+00:00	-155.26267000000004	-82.78420000000004	500.7508447349212														-8.486114585363897	-86.58182434073099	345.0641259833643	-0.002011299133300781		26.78243800000001	-2.2715783227607296	27.840544373623057	-0.19073026600437096	-0.4139666760501524	0.4557921052959445	0.4557855649612528	580.7019918810371	350.59	6.009211316375128	261.0954992824366	268.3645401159626	70.39	370.90336644701654	-2.259							-2.281024384653937	-2.287177753159983	-1.892921004093958	-1.8961148968843249	0.0
2019-12-17 02:12:58+00:00	-155.26267000000004	-82.78420000000004	500.945020952244														-13.873439521788896	-86.75841608195589	348.99918888133345	-0.0020036697387695312	0.0693	26.78506800000001	-2.2711769499929724	27.843061888949023	-0.1907430666121876	-0.4139944588854199	0.4558226951880013	0.45581615485331295	580.895606731184	350.41	6.006016623419503	260.95605322329016	268.2218687634821	70.36	370.8901208851638	-2.258						1.9361	-2.2813488682341685	-2.2875108522396155	-1.893102494151362	-1.8962920854405905	0.0
2019-12-17 02:12:59+00:00	-155.26267000000004	-82.78420000000004	501.1244881379732														-4.229121528575679	-87.83190494099233	325.4833575278966	-0.0020122528076171875	0.046200000000000005	26.807036	-2.2668089183296467	27.86385865593684	-0.19075606259339972	-0.4140226656792774	0.4558537518901343	0.4558472115554489	581.0780966905054	350.32	6.003120002538152	260.8249202586594	268.0925089706927	70.35	370.76998715557386	-2.259						2.4456	-2.2829498065976592	-2.2891548380721334	-1.89460350324558	-1.897757495043633	0.0
2019-12-17 02:13:00+00:00	-155.26267000000004	-82.78420000000004	501.3031705124881														-1.4639704425368882	-87.55928608733166	309.0524636202885	-0.002033233642578125	0.0693	26.818756	-2.267380951500673	27.877732455592646	-0.19076899845773976	-0.4140507420524955	0.4558846649831418	0.4558781246484625	581.2557540984442	350.22	6.000536527758162	260.70915388574224	267.97713392649285	70.32	370.72533060734526	-2.259						2.1399	-2.28407610943026	-2.2903113977449467	-1.895599558137224	-1.8987299028017723	0.0
2019-12-17 02:13:01+00:00	-155.26267000000004	-82.78420000000004	501.5044874705561														-9.856283788107447	-86.80404668007351	305.2587788252786	-0.0020885467529296875	0.046200000000000005	26.82597	-2.26351724647251	27.882105341701614	-0.1907817617958734	-0.4140784440611381	0.4559151658697375	0.4559086255350663	581.4538391356523	349.98	5.9962666124668695	260.5225278037769	267.7864443678882	70.28	370.6701216447192	-2.253						2.1399	-2.284547120665124	-2.290794982514146	-1.895919812107488	-1.899042549679537	0.0
2019-12-17 02:13:02+00:00	-155.26267000000004	-82.78420000000004	501.70068575225235														-11.718922664835794	-86.60540586860809	304.50753288835546	-0.002019882202148437	0.0539	26.828906	-2.2609075435459496	27.882819400434297	-0.19079457762507865	-0.4141062598523254	0.4559457920630627	0.4559392517283948	581.6526887433466	349.8	5.993231403427128	260.39047480310217	267.65089538563046	70.25	370.64098416770105	-2.249						1.9361	-2.284738555556998	-2.2909914622156733	-1.8959751975835395	-1.89909661936926	0.0
2019-12-17 02:13:03+00:00	-155.26267000000004	-82.78420000000004	501.8745472993914														-12.041369970841188	-86.88849313347073	309.26390732284483	-0.002026557922363281	0.0616	26.83079600000001	-2.2600155076954707	27.88401764942819	-0.19080751421114536	-0.4141343377666759	0.4559767068577945	0.4559701665231331	581.8288243708896	349.75	5.992332777861426	260.35112833283983	267.6107637903213	70.25	370.6275565635386	-2.249						2.3437	-2.284957975780753	-2.2912166863909547	-1.8960627025732368	-1.8991820453941732	0.0
2019-12-17 02:13:04+00:00	-155.26267000000004	-82.78420000000004	502.0543818524262														-9.726620073323344	-86.86112469253983	312.34222282998564	-0.002035140991210937		26.831944	-2.2593752022508227	27.88460068778613	-0.19082047910473887	-0.4141624773032077	0.4560076894655307	0.4560011491308755	582.0062039168523	349.6	5.989826802850251	260.24210268217524	267.4988497976176	70.22	370.6189275925385	-2.245							-2.285150693074286	-2.2914144715717164	-1.8961056035166763	-1.8992239270333875	0.0
2019-12-17 02:13:05+00:00	-155.26267000000004	-82.78420000000004	502.25261237986336														0.20443616874831155	-86.70884048784046	309.8843720747904	-0.0020589828491210933	0.0616	26.832294	-2.2597915000132622	27.885301246783232	-0.1908332781369189	-0.4141902568651578	0.4560382757253046	0.4560317353906655	582.20249733173	349.54	5.988797146952256	260.1971895233299	267.4528665367543	70.21	370.6206165252596	-2.245						1.9361	-2.2853530888950258	-2.29162219423883	-1.8961552987236163	-1.899272441464165	0.0
2019-12-17 02:13:06+00:00	-155.26267000000004	-82.78420000000004	502.4419484292175														6.5869355018195295	-86.380880961678	309.16339059453355	-0.002057075500488281	0.0616	26.832186	-2.2601721412633964	27.885454910560608	-0.1908461789828904	-0.4142182570156784	0.4560691049363858	0.4560625646017529	582.3955292793428	349.36	5.985742350120889	260.06442790774736	267.3164427860096	70.17	370.62393171699074	-2.245						2.1399	-2.2854994384326357	-2.2917723731775683	-1.8961657469101798	-1.8992826413920492	0.0
2019-12-17 02:13:07+00:00	-155.26267000000004	-82.78420000000004	502.61798536007706														0.6648810585462652	-86.47521519457321	316.2586634094029	-0.0020732879638671875	0.0616	26.832348000000003	-2.2588449111604647	27.884247828840213	-0.19085900479145693	-0.4142460945888229	0.4560997550888149	0.4560932147541886	582.5713083328064	349.3	5.984830411851668	260.0251119958931	267.27571666050846	70.16	370.6148280146032	-2.245						2.1399	-2.285552368647936	-2.2918266101377793	-1.8960810743409184	-1.899199980662444	0.0
2019-12-17 02:13:08+00:00	-155.26267000000004	-82.78420000000004	502.7974730638282														-14.562436573387995	-86.91789893277803	333.5057102643421	-0.002071380615234375	0.0616	26.836088	-2.2555539502387023	27.88520715025493	-0.1908719272907113	-0.4142741419995825	0.4561306362843444	0.4561240959497204	582.7486822071118	349.17	5.982577710781494	259.92699548090656	267.17511359383496	70.14	370.5778778641974	-2.245						2.4456	-2.2857738749941743	-2.2920539644757594	-1.8961551697724937	-1.899272315577032	0.0
2019-12-17 02:13:09+00:00	-155.26267000000004	-82.78420000000004	502.99741118956473														-9.884136879177886	-86.96513854371969	336.93995279615365	-0.002070532904730903	0.0539	26.834572	-2.256238570017994	27.88402955613219	-0.19088483418678293	-0.41430215552323857	0.4561614801731047	0.4561549398384873	582.9473724989683	349.09	5.981330913101282	259.8731231804341	267.11943302804167	70.12	370.5891256329117	-2.245						2.2418	-2.285850253778784	-2.2921322614748525	-1.8960694674295069	-1.8991886495232808	0.0
2019-12-17 02:13:10+00:00	-155.26267000000004	-82.78420000000004	503.1494103650586														-1.2682725181488934	-87.46558408639784	336.89133529941574	-0.002019882202148437	0.0616	26.835720000000002	-2.2555352549245	27.884624808643142	-0.19089771966849053	-0.4143301224934736	0.4561922728193514	0.4561857324847397	583.1135808921922	348.96	5.9791212407490395	259.77696828052393	267.02075157495307	70.1	370.57981038090577	-2.242						2.2418	-2.285937809418104	-2.2922221417201416	-1.896113348133552	-1.8992314876384453	0.0
2019-12-17 02:13:11+00:00	-155.26267000000004	-82.78420000000004	503.0912645092618														-0.1968733078583987	-87.71173781223158	342.118012341043	-0.002071380615234375		26.833824	-2.2561012201259647	27.883079455494453	-0.19091049011554928	-0.4143578399581692	0.45622279071848104	0.4562162503838755	583.2002272473285	348.63	5.973840585425477	259.5479280171157	266.784923516526	70.04	370.5911832318928	-2.222							-2.2857256788763323	-2.292004374259275	-1.8960014026906649	-1.8991222019043643	0.0
2019-12-17 02:13:12+00:00	-155.26267000000004	-82.78420000000004	502.9407474675031														3.3612939829828763	-87.23285290381817	344.5644124872651	-0.002036094665527344	0.0693	26.831682	-2.2555738283632083	27.880141198221963	-0.1909233252384833	-0.4143856975893002	0.45625346298597097	0.4562469226513681	583.35330961749	348.3	5.9687110105274845	259.32580254666254	266.55584253800566	69.98	370.5965061689857	-2.199						2.4456	-2.2854779338590316	-2.2917499763830307	-1.8957910698916467	-1.8989168657521809	0.0
2019-12-17 02:13:13+00:00	-155.26267000000004	-82.78420000000004	502.907607087894														2.661763003371357	-86.83445118495906	349.5052374211862	-0.002056121826171875	0.0693	26.830228	-2.2460314841677853	27.86911342453982	-0.19093635513535925	-0.41441397792659707	0.4562846006751946	0.4562780603405957	583.4204890133552	348.55	5.973509285283249	259.5370602589001	266.770128029127	70.04	370.5395969846325	-2.213						2.3437	-2.284770294852686	-2.2910231852918024	-1.895013544016379	-1.898157803406604	0.0
2019-12-17 02:13:14+00:00	-155.26267000000004	-82.78420000000004	502.9844688948452														4.203585581072982	-86.4208879641163	347.9032593013418	-0.00205230712890625	0.077	26.831612	-2.2463117672928616	27.87093886839807	-0.19094912841011627	-0.4144417016359512	0.4563151254292217	0.4563085850946263	583.4929013819408	349.03	5.9812231264957765	259.8717497499741	267.11461940087923	70.13	370.53580906834395	-2.24						2.5475000000000003	-2.284944195378124	-2.2912017387976182	-1.8951442865727604	-1.8982854420871669	0.0
2019-12-17 02:13:15+00:00	-155.26267000000004	-82.78420000000004	503.0162038282775														1.9617919058885496	-86.20658126671404	347.47823687584213	-0.0020751953125	0.0616	26.834148	-2.2484947651356686	27.87599807095603	-0.1909619989752207	-0.4144696362979956	0.4563458824900318	0.4563393421554364	583.5427775911362	348.99	5.980259124479511	259.8285869782872	267.07156816767315	70.12	370.53960203807287	-2.2359999999999998						2.3437	-2.28526243046211	-2.2915285956518456	-1.8955044318733911	-1.8986370357260176	0.0
2019-12-17 02:13:16+00:00	-155.26267000000004	-82.78420000000004	502.9699356096638														-0.6709682098812412	-85.82813157757798	346.84643550765253	-0.0020236968994140625	0.0539	26.836122	-2.2493523695567883	27.879119425389945	-0.19097496486770416	-0.4144977778487373	0.4563768673451394	0.4563703270105482	583.5872085260229	348.61	5.97389483505167	259.55128497234904	266.7873462431066	70.05	370.5369687018821	-2.2119999999999997						2.4456	-2.2854460509988983	-2.2917172052133883	-1.8957274022891784	-1.898854710465604	0.0
2019-12-17 02:13:17+00:00	-155.26267000000004	-82.78420000000004	502.94555851542367														-2.880286024219036	-85.45736147042366	345.7673705345772	-0.0020694732666015625	0.0539	26.838792	-2.2519699246264766	27.88472129076945	-0.1909877876817648	-0.4145256090288361	0.4564075104380977	0.4564009701035143	583.621103911376	348.75	5.975800248666637	259.6326556075742	266.87243984717367	70.07	370.543208127278	-2.221						2.3437	-2.2858545647037234	-2.2921367347950827	-1.8961258772509868	-1.89924371906208	0.0
2019-12-17 02:13:18+00:00	-155.26267000000004	-82.78420000000004	502.9771761175856														-7.052631175330187	-85.60230768206141	346.10533618898324	-0.002056121826171875		26.83796	-2.248991860724995	27.880839019384666	-0.1910006875460524	-0.41455360724635065	0.45643833748276097	0.4564317971481848	583.6511359647502	348.79	5.9767285100217675	259.6739668751481	266.9138949431192	70.08	370.5270517198868	-2.222							-2.2856124879172977	-2.291888096228747	-1.8958515508324203	-1.8989759099994103	0.0
2019-12-17 02:13:19+00:00	-155.26267000000004	-82.78420000000004	502.99418610145966														-6.809186266266461	-85.92279380604107	345.2493835807608	-0.002038002014160156	0.0616	26.84035	-2.2498990688428884	27.884470672944644	-0.19101355964308964	-0.4145815451651848	0.4564690981425548	0.4564625578079863	583.6755668822733	348.85	5.9774856948367585	259.70594709020645	266.94770995543263	70.09	370.52306756591753	-2.224						2.2418	-2.2858527796765813	-2.292134890122552	-1.896111121855304	-1.899229314256603	0.0
2019-12-17 02:13:20+00:00	-155.26267000000004	-82.78420000000004	502.9745914917022														-2.00197215672237	-86.11526443689148	342.45810720888176	-0.002079010009765625	0.0539	26.842138	-2.2503400824731123	27.886958349008864	-0.19102643075886933	-0.4146094810261968	0.4564998565227426	0.4564933161881819	583.6942247624706	348.83	5.977021382925517	259.6851454779697	266.92697431377013	70.09	370.5185042919207	-2.221						2.3437	-2.2860124505682218	-2.2922988871902947	-1.8962892136589056	-1.89940317429818	0.0
2019-12-17 02:13:21+00:00	-155.26267000000004	-82.78420000000004	502.9650208063951														3.167660887865221	-86.17707327410416	339.3254555159573	-0.002038002014160156	0.0616	26.843528000000006	-2.2503441541576192	27.88854598286889	-0.19103926716682806	-0.4146373413791437	0.4565305318000131	0.4565239914654604	583.7093655108001	348.73	5.975311955714438	259.61047458150694	266.85063323950766	70.07	370.51277279165015	-2.214						2.3437	-2.2861343481538734	-2.292424068453184	-1.8964033093420625	-1.8995145585582465	0.0
2019-12-17 02:13:22+00:00	-155.26267000000004	-82.78420000000004	502.9797935842555														4.40492521692437	-86.24575169281799	337.8672439182378	-0.0020647048950195312	0.0693	26.84346	-2.2536418817321757	27.891685392160525	-0.19105207640901567	-0.4146651429988336	0.4565611423658821	0.45655460203133597	583.7234203075548	348.97	5.97900052111808	259.7699389617278	267.0153603735891	70.11	370.53488112026815	-2.229						2.1399	-2.2863615552325918	-2.292657403590689	-1.8966237509198247	-1.8997297607582957	0.0
2019-12-17 02:13:23+00:00	-155.26267000000004	-82.78420000000004	502.985749964494														1.5979254102584104	-86.26406223807757	338.26985832794645	-0.002072334289550781	0.0539	26.845714	-2.252176377784698	27.892837765032937	-0.1910650623053135	-0.4146933280153289	0.4565921750689143	0.4565856347343711	583.73460243747	348.95	5.9786529421635	259.75454646954756	266.9998378929524	70.11	370.51579206840347	-2.224						2.4456	-2.2864363799005587	-2.2927342577226106	-1.896708876688224	-1.8998128630401467	0.0
2019-12-17 02:13:24+00:00	-155.26267000000004	-82.78420000000004	502.9774341347737														-2.87153490370404	-86.14360751970028	339.4162366268393	-0.0020551681518554688	0.0693	26.847284000000002	-2.2526450505723354	27.895095438600265	-0.1910779230762273	-0.4147212413982265	0.456622908704776	0.4566163683702342	583.7433893859957	348.93	5.978207010692652	259.7346016004921	266.9799231008446	70.1	370.5123467436952	-2.221						2.3437	-2.286591213333375	-2.2928932780045184	-1.8968704004587849	-1.8999705469227066	0.0
2019-12-17 02:13:25+00:00	-155.26267000000004	-82.78420000000004	502.97434329701673														-5.605316432155992	-86.01674703594436	339.76702580874064	-0.0020779503716362845		26.848262	-2.25158910435363	27.89518073094041	-0.19109077152929133	-0.4147491280233399	0.4566536128837487	0.4566470725492082	583.7479257100241	348.93	5.978200362280397	259.7342911953995	266.9796261903179	70.1	370.5013025178434	-2.221							-2.286600478758994	-2.292902792317874	-1.8968781928046017	-1.8999781540093423	0.0
2019-12-17 02:13:26+00:00	-155.26267000000004	-82.78420000000004	502.97840147742437														-5.892555410606335	-86.23656283400581	339.9520684672914	-0.002038002014160156	0.077	26.848682000000004	-2.2502187463515417	27.894317354605388	-0.19110363650416	-0.4147770505927467	0.456684356622309	0.4566778162877746	583.7517306276184	348.96	5.978770506913768	259.75928039771645	267.0050882009343	70.11	370.49051240182825	-2.221						2.3437	-2.2865470206168004	-2.2928478848764944	-1.8968182992394704	-1.8999196843545192	0.0
2019-12-17 02:13:27+00:00	-155.26267000000004	-82.78420000000004	502.9816496138262														-3.296775028230348	-86.41538363040691	339.37827622317474	-0.0020551681518554688	0.0616	26.849762000000005	-2.251232400164486	27.896546500556497	-0.1911164608647836	-0.4148048850189332	0.4567150033106538	0.4567084629761225	583.75657565573	348.89	5.977531070853115	259.7048674844924	266.94973639669445	70.1	370.4927105267896	-2.214						2.3437	-2.286700092037675	-2.293005094842507	-1.8969769152648	-1.9000745292917764	0.0
2019-12-17 02:13:28+00:00	-155.26267000000004	-82.78420000000004	502.9789985448712														-0.6082922271993011	-86.53997047810431	339.05745379457426	-0.0020456314086914067	0.0693	26.851118	-2.2500378170272	27.89693113367412	-0.1911294027453377	-0.4148329743827205	0.4567459307196996	0.4567393903851706	583.7595551335213	348.69	5.9742573831063845	259.56253895267884	266.80353722672334	70.06	370.4791694581687	-2.202						2.2418	-2.286727119569816	-2.2930328545143035	-1.8970064427642268	-1.9001033547235693	0.0
2019-12-17 02:13:29+00:00	-155.26267000000004	-82.78420000000004	502.9768271407168														0.6997716859345439	-86.62991093556896	339.38233885000625	-0.002040863037109375	0.0616	26.851898	-2.250372864294962	27.898151844471606	-0.1911422087175127	-0.41486076888171597	0.4567765334499333	0.4567699931154082	583.7619914289991	348.67	5.9738350674052905	259.54388244526115	266.7846770880228	70.06	370.47813650797445	-2.202						2.3437	-2.2868121375291843	-2.2931201705101345	-1.897093650562032	-1.9001884889075933	0.0
2019-12-17 02:13:30+00:00	-155.26267000000004	-82.78420000000004	502.97589029232864														0.3877540985501611	-86.65528216299877	340.4558770272193	-0.001992225646972656	0.0616	26.85286	-2.25026185047965	27.8991438262608	-0.1911551389421913	-0.41488883289109385	0.4568074329536931	0.4568008926191783	583.7634227635957	348.66	5.9735836807188925	259.5327100396212	266.7734504446358	70.05	370.47340134087153	-2.2030000000000003						2.3437	-2.286882689300284	-2.293192628591723	-1.89716512272572	-1.9002582615092276	0.0
2019-12-17 02:13:31+00:00	-155.26267000000004	-82.78420000000004	502.9773848173641														-1.4011811600905877	-86.57076281625172	342.26125289503653	-0.00202178955078125	0.0616	26.853958	-2.2517920177802564	27.90189661864383	-0.191168035220887	-0.41491682353385145	0.4568382516182665	0.456831711283761	583.7648262674902	348.67	5.973592191417521	259.5323847541526	266.77383052275303	70.05	370.4789455540403	-2.202						2.3437	-2.287075482876217	-2.2933906320231183	-1.897360563583366	-1.9004490544131984	0.0
2019-12-17 02:13:32+00:00	-155.26267000000004	-82.78420000000004	502.97767874231033														-3.5538358919806914	-86.42487447684465	344.07063523390883	-0.001989364624023437		26.854596	-2.2518714225621728	27.90270629553152	-0.19118087014316448	-0.4149446808356082	0.4568689235026408	0.4568623831681361	583.7666994883921	348.85	5.976517056166457	259.65925570566156	266.90445165453286	70.09	370.47680863434897	-2.209							-2.287129825501929	-2.2934464459469623	-1.897418633350255	-1.9005057430311483	0.0
2019-12-17 02:13:33+00:00	-155.26267000000004	-82.78420000000004	502.9761695924359														-2.9788917935977137	-86.33414026611672	344.3067608979395	-0.0020016564263237845	0.0693	26.855682	-2.2510908646840497	27.90318537254734	-0.1911938247235062	-0.4149727976383964	0.45689988114710706	0.4568933408126117	583.7695088023651	349.06	5.979991965986938	259.8101075799039	267.05963717336743	70.13	370.46713287426803	-2.215						2.4456	-2.2871649250804675	-2.293482494201108	-1.8974542979240097	-1.9005405593160951	0.0
2019-12-17 02:13:34+00:00	-155.26267000000004	-82.78420000000004	502.9763821835168														1.1681575905430512	-86.30303053270704	342.7465146101028	-0.0019941329956054688	0.077	26.856914	-2.250350560415644	27.90387128649354	-0.1912066478459608	-0.4150006295270508	0.4569305250126519	0.4569239846781625	583.7714325802771	349.04	5.979618192190676	259.7936950336444	267.0429448609058	70.13	370.4571145531616	-2.214						2.3437	-2.2872139568006227	-2.2935328517758493	-1.897504766368719	-1.9005898273177364	0.0
2019-12-17 02:13:35+00:00	-155.26267000000004	-82.78420000000004	502.97687306015763														3.109896166054694	-86.2510718384482	341.9458108287048	-0.001992225646972656	0.0693	26.858240000000002	-2.249054296081792	27.904120386064054	-0.1912195101735137	-0.4150285463225806	0.456961262399378	0.4569547220648945	583.772450568802	349.05	5.979786362688202	259.80093849967375	267.0504551639811	70.13	370.4430343107745	-2.213						2.3437	-2.287233564194778	-2.2935529891733943	-1.89752471782428	-1.9006093041943697	0.0
2019-12-17 02:13:36+00:00	-155.26267000000004	-82.78420000000004	502.9762412310152														3.2252230969124422	-86.24152460441324	341.6088507446227	-0.00201416015625	0.0693	26.858726	-2.2492429952087005	27.904861814953623	-0.19123239618672344	-0.4150565144417879	0.4569920563115749	0.4569855159770978	583.7742586298381	349.04	5.979686828647495	259.79642669989363	267.0460100869728	70.13	370.4422565029917	-2.205						2.1399	-2.287284630681918	-2.293605436988253	-1.897577710545297	-1.9006610363576464	0.0
2019-12-17 02:13:37+00:00	-155.26267000000004	-82.78420000000004	502.97571040652565														3.363348144732546	-86.31990542862745	340.9911403441513	-0.0020389556884765625	0.0693	26.859992	-2.249848536671056	27.90690286999325	-0.1912453342822187	-0.4150845958139607	0.4570229748784581	0.4570164345439864	583.7758724317313	348.94	5.97794610922646	259.72028283186194	266.96827153821783	70.11	370.4409902243721	-2.198						2.3437	-2.287427967336181	-2.2937526483912607	-1.8977234572682824	-1.9008033158733413	0.0
2019-12-17 02:13:38+00:00	-155.26267000000004	-82.78420000000004	502.9751825007789														2.1948311271279173	-86.40217529900644	341.1508523059478	-0.0020389556884765625	0.0616	26.860936	-2.2495280982112384	27.90767038640729	-0.1912581716941741	-0.4151124585052737	0.4570536526996482	0.4570471123651778	583.7770316390281	348.92	5.977612544283557	259.70559671672197	266.9533749073975	70.11	370.43494313261215	-2.194						2.3437	-2.287481456122579	-2.293807584367663	-1.8977791303114837	-1.9008576643892443	0.0
2019-12-17 02:13:39+00:00	-155.26267000000004	-82.78420000000004	502.9759112011576														0.7097579039718376	-86.4893323351811	341.67680843609884	-0.0020170211791992188		26.86218	-2.249278367072631	27.908847841801844	-0.19127095633526686	-0.4151402066031901	0.457084204360583	0.4570776640261146	583.778551596445	348.87	5.9767242546023915	259.66670630508133	266.91370490093163	70.1	370.4281244780738	-2.191							-2.287567398517988	-2.2938958481257767	-1.8978641573960136	-1.9009406684655448	0.0
2019-12-17 02:13:40+00:00	-155.26267000000004	-82.78420000000004	502.9784127802454														0.10705276314555458	-86.58703871565932	341.7327069520076	-0.0020389556884765625	0.0693	26.862786	-2.249577077131449	27.90983353498495	-0.1912838714330324	-0.41516823784803	0.457115067776427	0.4571085274419624	583.7813168898449	348.89	5.977047881538395	259.6805176906466	266.92815771167125	70.1	370.4275767175284	-2.188						2.3437	-2.287636633039315	-2.293966954512061	-1.8979345343809104	-1.901009370900999	0.0
2019-12-17 02:13:41+00:00	-155.26267000000004	-82.78420000000004	502.9793289864083														-0.21405947406561085	-86.63929678780597	341.5733667645813	-0.002029207017686632	0.0539	26.863384000000003	-2.2495288632421846	27.91047071212461	-0.19129673955917714	-0.4151961672008925	0.4571458189946439	0.4571392786601791	583.7826924541308	348.92	5.977565107061126	259.702828233744	266.95125641501784	70.11	370.4247702625068	-2.185						2.2418	-2.2876816152729944	-2.294013153093861	-1.897980409598246	-1.9010541545130832	0.0
2019-12-17 02:13:42+00:00	-155.26267000000004	-82.78420000000004	502.9783197776173														-0.13215244272806465	-86.61656936021879	340.97705544960604	-0.0020399093627929688	0.0616	26.86454800000001	-2.2486388449037786	27.9109324686076	-0.1913095821426916	-0.4152240411711057	0.4571765092238178	0.4571699688893562	583.7841019481817	348.89	5.977049376687841	259.680305026327	266.9282244833443	70.11	370.4140466671101	-2.1830000000000003						2.4456	-2.2877144702405863	-2.2940468974918216	-1.8980150078865552	-1.9010879295053045	0.0
2019-12-17 02:13:43+00:00	-155.26267000000004	-82.78420000000004	502.97672120445617														0.4864112348495188	-86.56360705313809	340.4025176955098	-0.0020341873168945312	0.0693	26.865196000000005	-2.2486665265679826	27.91170114300371	-0.19132250987324648	-0.41525209983900335	0.4572074028325661	0.4572008624981057	583.7860098239527	348.91	5.977326606418051	259.69215541649606	266.9406052476638	70.11	370.41153354856766	-2.184						2.6494	-2.2877685801469907	-2.2941024706659903	-1.898070215343044	-1.9011418232056687	0.0
2019-12-17 02:13:44+00:00	-155.26267000000004	-82.78420000000004	502.97814888786934														1.877138218510288	-86.51617733053787	339.74750287788606	-0.002048492431640625	0.0539	26.866484000000003	-2.247743028048458	27.91227033736527	-0.19133536834269765	-0.4152800082118206	0.4572381309550256	0.45723159062057006	583.788095466142	348.97	5.9783011477057695	259.7343517118597	266.9841271527415	70.12	370.40007971052523	-2.185						2.3437	-2.2878113858616302	-2.2941464328139194	-1.8981125906801084	-1.9011831901096092	0.0
2019-12-17 02:13:45+00:00	-155.26267000000004	-82.78420000000004	502.9775839544648														2.6061590494215183	-86.45911561045521	339.5400973117838	-0.0020551681518554688	0.0539	26.868118	-2.2471632916109385	27.913573977412625	-0.19134831186911128	-0.41530810122571465	0.4572690623679538	0.457262522033501	583.7912538021395	349.08	5.980053595363383	259.8101593676067	267.0623894711977	70.15	370.3894495694062	-2.188						2.3437	-2.2879024264859753	-2.2942399371685966	-1.8982072143368616	-1.901275561823208	0.0
2019-12-17 02:13:47+00:00	-155.26267000000004	-82.78420000000004	502.97742560516303														2.6330595084937407	-86.41128330843685	339.94594675885133	-0.0020389556884765625	0.0616	26.870472	-2.247779720045805	27.916872296448673	-0.19137398550464285	-0.4153638241058659	0.4573304152402067	0.4573238749057647	583.7957853694744	349.08	5.9797925409740635	259.79798393870635	267.05073107919804	70.14	370.3837234710898	-2.191						2.3437	-2.288132393116444	-2.2944761251548287	-1.8984433219354924	-1.901506049568204	0.0
2019-12-17 02:13:48+00:00	-155.26267000000004	-82.78420000000004	502.9758523228872														2.077115058455767	-86.42297466567484	340.50429534141824	-0.002063751220703125	0.0693	26.871514	-2.247838376466764	27.918122353496074	-0.19138684530653768	-0.4153917354132448	0.4573611465855144	0.4573546062510772	583.7978190398184	349.16	5.981126111968273	259.8556062333981	267.110286842464	70.16	370.37977540469353	-2.188						2.2418	-2.2882201465616157	-2.2945662525668133	-1.8985330845572268	-1.9015936753742555	0.0
2019-12-17 02:13:49+00:00	-155.26267000000004	-82.78420000000004	502.97617172550247														1.0925464981280957	-86.43485005028153	341.28772129092624	-0.0020599365234375	0.046200000000000005	26.872591999999997	-2.2482779386026954	27.919785993803547	-0.19139970347196567	-0.4154196430418995	0.4573918739048778	0.4573853335704498	583.799452852214	349.25	5.982574486379744	259.91811154545877	267.17496959572156	70.18	370.3781944776457	-2.187						2.4456	-2.2883372574987595	-2.2946865310596967	-1.8986519728726476	-1.9017097332958184	0.0
2019-12-17 02:13:50+00:00	-155.26267000000004	-82.78420000000004	502.9759108032203														0.2849972761529421	-86.45097101130821	342.0046485579664	-0.0020647048950195312	0.0539	26.873892	-2.2494198186976533	27.922392337862906	-0.19141272401570208	-0.4154479035287209	0.4574229896512853	0.4574164493168644	583.8012993264442	349.25	5.982450065694243	259.9120469608937	267.1694131094728	70.17	370.3803233068178	-2.184						2.2418	-2.2885184426334857	-2.294872618744473	-1.8988375124552912	-1.9018908551701703	0.0
2019-12-17 02:13:51+00:00	-155.26267000000004	-82.78420000000004	502.9773942315487														-0.3107544744229894	-86.45518331023729	342.5820681273392	-0.002109527587890625	0.0616	26.874996000000003	-2.2484778755865564	27.92273304716241	-0.19142553931809608	-0.4154757181106386	0.4574536145258617	0.4574470741914435	583.8032904865231	349.17	5.981146502805284	259.8553265596363	267.11119747404416	70.16	370.36951341665963	-2.178						2.4456	-2.288544543731102	-2.294899425459469	-1.8988634972255385	-1.9019162211893004	0.0
2019-12-17 02:13:52+00:00	-155.26267000000004	-82.78420000000004	502.9779656084154														-0.4907482388278062	-86.43967714655848	342.96401828228767	-0.0020742416381835933	0.0539	26.875918	-2.2475254742299087	27.92285505833456	-0.19143832549452786	-0.4155034696328498	0.4574841699393389	0.4574776296049248	583.8042167314974	349.1	5.980013531151957	259.8060729313628	267.0606002491004	70.15	370.35939265701217	-2.173						2.4456	-2.2885554337525678	-2.29491060937285	-1.8988737790120431	-1.9019262581416647	0.0
2019-12-17 02:13:53+00:00	-155.26267000000004	-82.78420000000004	502.9779837921605														-0.24385804139754602	-86.40734704954262	343.0776251437033	-0.002050399780273437		26.876542	-2.2477105326215625	27.92375171757067	-0.19145124769196487	-0.4155315162766223	0.4575150503119639	0.457508509977557	583.8057730321458	349.0	5.978286614193512	259.7308191940445	266.98347810262027	70.13	370.35801366862205	-2.17							-2.288616427429188	-2.2949732551623696	-1.8989379402257287	-1.9019888914766845	0.0
2019-12-17 02:13:54+00:00	-155.26267000000004	-82.78420000000004	502.9771965285182														0.16008178730334194	-86.36537166939415	343.090069415538	-0.0020322799682617188	0.0616	26.87685	-2.247328629055	27.92372954851089	-0.19146415446269907	-0.4155595295465077	0.4575458939177919	0.4575393535833913	583.8077433541263	348.95	5.977491472915378	259.696279329109	266.94796799784956	70.12	370.35421389525214	-2.166						2.3437	-2.2886164301633127	-2.2949732570630808	-1.898936952926759	-1.9019879276889744	0.0
2019-12-17 02:13:55+00:00	-155.26267000000004	-82.78420000000004	502.97544530226975														0.5705632285018507	-86.32771056272301	343.1138853902384	-0.002066612243652344	0.0616	26.877409999999998	-2.2489409169850267	27.925951115648328	-0.19147710149353814	-0.4155876301938579	0.4575768337301544	0.4575702933957618	583.8098706082562	348.92	5.97686361715897	259.66844049850397	266.91992867414194	70.11	370.36252074204737	-2.164						2.3437	-2.2887679019660934	-2.2951288300016386	-1.899094088699488	-1.9021413212413127	0.0
2019-12-17 02:13:56+00:00	-155.26267000000004	-82.78420000000004	502.97465937966246														0.912068101629816	-86.30056295693329	343.13102644234567	-0.0020799636840820312	0.0693	26.87772600000001	-2.2481802245007354	27.925567743255673	-0.19148985957681627	-0.4156153206623078	0.4576073219365948	0.457600781602204	583.8114255758659	348.86	5.975859894333402	259.624929984662	266.8751035547867	70.1	370.35618498052077	-2.164						2.4456	-2.288742160767381	-2.2951023921478466	-1.8990677375890692	-1.9021155977206916	0.0
2019-12-17 02:13:57+00:00	-155.26267000000004	-82.78420000000004	502.9761949719213														0.9513360290850412	-86.28418439138007	343.26753606498454	-0.0020419226752387155	0.0616	26.877838	-2.249211282688381	27.926704338408168	-0.19150269489646668	-0.4156431788756024	0.4576379948151441	0.4576314544807558	583.813047690493	348.93	5.977001536406678	259.6742422044756	266.9260879908202	70.11	370.3625300524926	-2.1630000000000003						2.3437	-2.288822568889404	-2.2951849743957573	-1.8991478044944736	-1.9021937576761188	0.0
2019-12-17 02:13:58+00:00	-155.26267000000004	-82.78420000000004	502.97711051709206														0.6898912612371124	-86.28259719457053	343.52276914092886	-0.0020732879638671875	0.046200000000000005	26.877906	-2.2502501195997793	27.927799894331432	-0.19151558533887425	-0.415671156734849	0.4576687994270298	0.4576622590926442	583.8152453989255	348.87	5.975903333345747	259.6262534383129	266.8770434916531	70.1	370.3691035498391	-2.1630000000000003						2.3437	-2.2888977200823657	-2.2952621597663594	-1.899224909891425	-1.9022690265420832	0.0
2019-12-17 02:13:59+00:00	-155.26267000000004	-82.78420000000004	502.97877042177896														0.3866306032998761	-86.29269317307127	343.79961854325745	-0.0020856857299804688	0.0847	26.878312	-2.2494318665179915	27.927462996136683	-0.1915284292439797	-0.4156990335145522	0.4576994927609142	0.4576929524265309	583.8177015619494	348.84	5.975440499089944	259.60623044605256	266.8563738404012	70.1	370.3620137284037	-2.161						2.1399	-2.2888755065501463	-2.295239344833804	-1.89920199013346	-1.902246652709011	0.0
2019-12-17 02:14:00+00:00	-155.26267000000004	-82.78420000000004	502.97622636260087														0.0986064984698562	-86.30538682899012	344.0628596889886	-0.0020608901977539067		26.87855	-2.249516205455984	27.92781894234645	-0.1915414411375033	-0.4157272749203479	0.4577305875574957	0.4577240472231133	583.8212216187952	348.83	5.975290721374142	259.599633379508	266.8496849380304	70.09	370.3615768242817	-2.158							-2.28889909801608	-2.295263576028566	-1.8992274433419647	-1.902271499647844	0.0
2019-12-17 02:14:01+00:00	-155.26267000000004	-82.78420000000004	502.976393959149														-0.2074049527221213	-86.31551345707796	344.27973834593934	-0.0020580291748046875	0.077	26.878612	-2.250762383331688	27.929110164548998	-0.19155430916164606	-0.4157552041113377	0.4577613385860094	0.4577547982516309	583.8230660566093	348.82	5.975051762975126	259.5889256264976	266.83901332781693	70.09	370.36954599472466	-2.157						2.3437	-2.2889885730724706	-2.29535547223071	-1.8993182856915236	-1.9023601781242097	0.0
2019-12-17 02:14:02+00:00	-155.26267000000004	-82.78420000000004	502.9754793538774														-0.3504548464869649	-86.32553310628802	344.34187810903734	-0.0020341873168945312	0.0616	26.878292	-2.2506817638944248	27.92866501507706	-0.19156713002415088	-0.4157830309749653	0.4577919769419501	0.4577854366075722	583.8248162652852	348.78	5.974425679343	259.561837533979	266.8110531451633	70.08	370.3703449133609	-2.155						2.2418	-2.2889572184366145	-2.2953232691047023	-1.8992864141276764	-1.9023290657618244	0.0
2019-12-17 02:14:03+00:00	-155.26267000000004	-82.78420000000004	502.97550768163114														-0.31870232951506666	-86.33341887038954	344.24086001972086	-0.0020303726196289067	0.0616	26.878358	-2.250225384027965	27.92829418051156	-0.19157992632692464	-0.4158108042991863	0.4578225563942505	0.4578160160598748	583.8268864096516	348.82	5.975149283793906	259.593368532927	266.8433684966246	70.09	370.3670554288571	-2.154						2.2418	-2.2889309048566817	-2.2952962442134432	-1.899260480614272	-1.9023037499874045	0.0
2019-12-17 02:14:04+00:00	-155.26267000000004	-82.78420000000004	502.976144967742														-0.2001634107080252	-86.33792284090447	344.0772950601413	-0.0021071183054070727	0.0616	26.87798800000001	-2.2518551823284856	27.92946584279025	-0.1915928853152952	-0.41583893095793306	0.457853524834828	0.4578469845004549	583.8288252876953	348.88	5.976118131796478	259.63516468247883	266.8866361460653	70.1	370.37935775865935	-2.153						2.2418	-2.2890126076557635	-2.2953801566790832	-1.899342121153632	-1.902383445797432	0.0
2019-12-17 02:14:05+00:00	-155.26267000000004	-82.78420000000004	502.9783218893619														0.056339314030649325	-86.34254457621364	343.8638465695694	-0.0020207856830797696	0.0539	26.877790000000005	-2.2512306830526096	27.92862677924245	-0.1916057987072106	-0.4158669585251205	0.4578843841966688	0.457877843862296	583.8313558487545	348.95	5.977401683669353	259.69114115314244	266.94395811228407	70.12	370.37606183594033	-2.151						2.4456	-2.288955527296786	-2.295321530452612	-1.8992827953086624	-1.90232553314422	0.0
2019-12-17 02:14:06+00:00	-155.26267000000004	-82.78420000000004	502.9793632874342														0.19310724087968234	-86.3455655911875	343.6695231005886	-0.001990318298339844	0.077	26.877788	-2.2511509578820776	27.928545857763087	-0.19161861207416786	-0.4158947689306493	0.4579150044681968	0.4579084641338279	583.8329967625825	348.97	5.977749689468952	259.70628088022136	266.9594996553337	70.12	370.37554586781965	-2.151						2.5475000000000003	-2.288950730016755	-2.2953166026053955	-1.8992771046940482	-1.9023199780813416	0.0
2019-12-17 02:14:07+00:00	-155.26267000000004	-82.78420000000004	502.97974067800794														0.19874989127319145	-86.35363322125075	343.5080961869098	-0.001996040344238281		26.877912	-2.2513127203303958	27.92884751103611	-0.1916314992077577	-0.4159227395519757	0.4579458011217404	0.4579392607873756	583.8352759663252	348.96	5.977573367234569	259.69854426339487	266.9516253049654	70.12	370.3760930706316	-2.15							-2.288969895554994	-2.2953362885705535	-1.8992985324457012	-1.9023408954158725	0.0
2019-12-17 02:14:08+00:00	-155.26267000000004	-82.78420000000004	502.9774759224005														0.26513032331998465	-86.36754758431879	343.33445120700577	-0.0020437240600585933	0.0693	26.878314000000003	-2.2509808986308806	27.928982356381308	-0.191644309982214	-0.4159505445532323	0.4579764154000608	0.4579698750657024	583.8380548614002	348.94	5.977236604345809	259.6838793722963	266.93658585752183	70.11	370.37223105343713	-2.149						2.2418	-2.2889803040411807	-2.2953469783897082	-1.8993087517673504	-1.902350871306355	0.0
2019-12-17 02:14:09+00:00	-155.26267000000004	-82.78420000000004	502.9774231943437														0.2870458645001201	-86.37967724058973	343.1897403619542	-0.002020835876464844	0.0616	26.878388	-2.2504169139462857	27.928514664432893	-0.19165714757650024	-0.4159784077311911	0.4580070937395384	0.4580005534051825	583.8392615527549	348.92	5.976938887797048	259.6710630819816	266.9232901751956	70.11	370.36820021664175	-2.148						2.5475000000000003	-2.288948213300726	-2.2953140191473667	-1.8992760262388533	-1.9023189253151216	0.0
2019-12-17 02:14:10+00:00	-155.26267000000004	-82.78420000000004	502.9783631464196														0.2011083782726971	-86.38753987832285	343.11610882797174	-0.0020847320556640625	0.0616	26.878770000000003	-2.251067882141764	27.929589116146413	-0.19167012261625915	-0.41600656896120025	0.4580381002958184	0.4580315599614716	583.8405826962634	348.91	5.976713292992272	259.6609905911924	266.9132153678959	70.11	370.3709093512396	-2.147						2.2418	-2.28902345699344	-2.2953912987737097	-1.8993522305888155	-1.90239331441066	0.0
2019-12-17 02:14:11+00:00	-155.26267000000004	-82.78420000000004	502.9776564963986														0.17034989251714816	-86.39687658743391	343.03719160617317	-0.0020589828491210933	0.0616	26.879176	-2.252785424009306	27.931737089435053	-0.19168301270110533	-0.41603454606061296	0.4580689040679719	0.4580623637336313	583.8421766475705	348.96	5.9774310958716885	259.6916332047736	266.94527162777536	70.11	370.3805545499727	-2.147						2.5475000000000003	-2.2891709295757003	-2.2955427640896664	-1.8995039152415059	-1.902541385473573	0.0
2019-12-17 02:14:12+00:00	-155.26267000000004	-82.78420000000004	502.9772808235936														0.18342950408133887	-86.40479961632286	342.95648554352664	-0.002033527080829327	0.0539	26.879646	-2.25191750957645	27.931424780559386	-0.19169579043851367	-0.4160622791786279	0.4580994392347167	0.4580928989003774	583.8439574860814	348.94	5.977122811183364	259.67831856229583	266.9315039843607	70.11	370.37287018137886	-2.146						2.2418	-2.2891504207577054	-2.2955217000020895	-1.8994828403452444	-1.902520812671587	0.0
2019-12-17 02:14:13+00:00	-155.26267000000004	-82.78420000000004	502.9780798974335														0.15020192603518545	-86.40833709815006	342.9376750217832	-0.0020269445470861487	0.077	26.880336	-2.252599230895203	27.932881668722764	-0.19170862112346526	-0.4160901271612741	0.4581301008819929	0.4581235605476572	583.8456408586268	348.95	5.9772299638770185	259.6826058024361	266.9362893017411	70.11	370.37450180883286	-2.144						2.2418	-2.28925308047387	-2.2956271375682222	-1.899586488750209	-1.902621991646414	0.0
2019-12-17 02:14:14+00:00	-155.26267000000004	-82.78420000000004	502.9775689030207														0.1296514944246415	-86.41001655188583	342.95082229221964	-0.0020389556884765625		26.880388	-2.2522962834416966	27.93264592662445	-0.1917216150915988	-0.4161183298257935	0.4581611529913239	0.458154612656991	583.8474049125059	349.01	5.978272118314796	259.7279420895324	266.98283073317015	70.13	370.3722802060998	-2.144							-2.2892347751120177	-2.2956083387331288	-1.89957002248394	-1.9026059177036696	0.0
2019-12-17 02:14:15+00:00	-155.26267000000004	-82.78420000000004	502.9779207387042														0.1411275735389151	-86.40955776421123	342.97945731062686	-0.0020618438720703125	0.0693	26.881021999999994	-2.253149322737773	27.93420601349203	-0.19173454638969686	-0.4161463962912205	0.4581920551749365	0.4581855148406114	583.8491665425711	348.95	5.977143866348236	259.67853070993505	266.9324442840673	70.11	370.3752776658597	-2.144						2.4456	-2.289345280122974	-2.2957218333376312	-1.8996808184413296	-1.9027140737489845	0.0
2019-12-17 02:14:16+00:00	-155.26267000000004	-82.78420000000004	502.97856820182767														0.19467705478564945	-86.4067785706242	343.01440316941137	-0.0021038055419921875	0.046200000000000005	26.881428000000003	-2.2534494423855964	27.93496526776153	-0.19174730493194567	-0.41617408770476827	0.4582225444318085	0.4582160040974927	583.8505936327804	348.95	5.977094334926023	259.67618700233317	266.93023226710807	70.11	370.37556749292776	-2.144						2.4456	-2.289397637136008	-2.295775608377121	-1.8997349225943176	-1.9027668886889089	0.0
2019-12-17 02:14:17+00:00	-155.26267000000004	-82.78420000000004	502.97806052284426														0.2670884282694681	-86.40073869554651	343.0542152771264	-0.0020017623901367188	0.046200000000000005	26.881822	-2.253645855146653	27.93560938860628	-0.1917602072599738	-0.4162020915089389	0.458253377581446	0.4582468372471413	583.8516266102525	348.91	5.976382013830401	259.64507735674323	266.89842081745564	70.1	370.37522197303804	-2.1430000000000002						2.0380000000000003	-2.2894417642110354	-2.295820930982985	-1.899780914743004	-1.902811784876541	0.0
2019-12-17 02:14:18+00:00	-155.26267000000004	-82.78420000000004	502.9764089995029														0.3300667037345777	-86.39283111438759	343.11144791601856	-0.0020275115966796875	0.0539	26.882178000000003	-2.2534793611998025	27.935853887922807	-0.1917730818704685	-0.4162300348936422	0.4582841442573159	0.4582776039230184	583.8538819093302	348.96	5.977222140115961	259.6815150399244	266.93593990147406	70.11	370.37264128167686	-2.1430000000000002						2.3437	-2.2894591079102806	-2.295838744364006	-1.8997987547614383	-1.902829199768873	0.0
2019-12-17 02:14:19+00:00	-155.26267000000004	-82.78420000000004	502.97792502126185														0.4016872282228716	-86.3818753837875	343.17477104990365	-0.0020122528076171875	0.0616	26.88288	-2.2524486553626475	27.935646563878667	-0.1917859913581716	-0.4162580539716319	0.4583149942752115	0.4583084539409151	583.8560164204413	348.89	5.976050704729773	259.6306741789792	266.8836249299847	70.1	370.36292118980936	-2.142						2.3437	-2.289447632230604	-2.2958269565552274	-1.8997854850375395	-1.9028162462619267	0.0
2019-12-17 02:14:20+00:00	-155.26267000000004	-82.78420000000004	502.97922998323827														0.4718789079819113	-86.37162272756676	343.2338748359242	-0.002038002014160156	0.0539	26.883438	-2.2527112936784564	27.936543518783537	-0.1917987940335664	-0.4162858413166177	0.4583455891283503	0.4583390487940582	583.8579493073173	348.93	5.9766921139018665	259.65831375167824	266.912269533816	70.11	370.36232954940687	-2.141						2.2418	-2.2895091444616376	-2.2958901353510144	-1.899849547719594	-1.9028787823021	0.0
2019-12-17 02:14:21+00:00	-155.26267000000004	-82.78420000000004	502.97648794685495														0.5350234444508917	-86.36249707541052	343.2932296948185	-0.002024968465169271		26.884328000000004	-2.252366807710858	27.937225510850798	-0.19181171345594772	-0.4163138819089651	0.4583764628436092	0.4583699225093199	583.8612800185776	348.89	5.975946431108947	259.62574519673717	266.8789681887211	70.1	370.3563500387026	-2.142							-2.2895566730281134	-2.2959389517355837	-1.8998991205664768	-1.902927173752746	0.0
2019-12-17 02:14:22+00:00	-155.26267000000004	-82.78420000000004	502.97678693786224														0.6042177294062517	-86.3538002154183	343.36021430849837	-0.0020246505737304688	0.0539	26.884882	-2.2521231637815804	27.93761971935237	-0.19182464729196252	-0.4163419538709734	0.45840737108142704	0.4584008307471413	583.8630527534159	348.88	5.975764491662264	259.6177412525322	266.8708429800426	70.1	370.35244143547936	-2.141						2.4456	-2.289586576271696	-2.295969662962185	-1.8999278457636704	-1.902955214363495	0.0
2019-12-17 02:14:23+00:00	-155.26267000000004	-82.78420000000004	502.9790931217375														0.6718435912973122	-86.34606317795273	343.42099924647135	-0.0020437240600585933	0.0539	26.885726	-2.2533455169755965	27.93978366645229	-0.19183751557998005	-0.41636988366288796	0.4584381227661439	0.4584315824318604	583.8655304211476	349.02	5.9780373733967735	259.7159401107988	266.97234729222384	70.13	370.3569964090735	-2.14						2.4456	-2.2897370557751606	-2.2961242170647918	-1.9000814676883349	-1.9031051748640684	0.0
2019-12-17 02:14:24+00:00	-155.26267000000004	-82.78420000000004	502.97797696966506														0.6998751525548654	-86.34103014465795	343.4768565718432	-0.0019969940185546875	0.0693	26.886530000000004	-2.251685044680208	27.93907786795853	-0.1918503711547124	-0.41639778579955977	0.4584688440133925	0.4584623036791149	583.8680957103309	349.1	5.979451115633827	259.77753853451406	267.03548341197643	70.15	370.3426895127062	-2.14						2.2418	-2.2896885480559	-2.296074397153453	-1.9000333643309488	-1.9030582180500373	0.0
2019-12-17 02:14:25+00:00	-155.26267000000004	-82.78420000000004	502.97703005537744														0.7033593876282691	-86.33850026825701	343.5293077774384	-0.002019882202148437	0.0539	26.887452000000003	-2.2517234342789743	27.940171107885817	-0.191863111260214	-0.4164254373028165	0.4584992893072914	0.4584927489730167	583.8694081779778	349.17	5.9805632874412975	259.8255805604068	267.08515173947035	70.16	370.33910587899743	-2.141						2.1399	-2.289765185848268	-2.296153110462849	-1.900111894611555	-1.9031348765389864	0.0
2019-12-17 02:14:26+00:00	-155.26267000000004	-82.78420000000004	502.9757950915225														0.6792108500439816	-86.34020241989174	343.5712344208363	-0.002071380615234375	0.0616	26.88847	-2.252956215856629	27.94254484841599	-0.19187602466235887	-0.41645346485289203	0.4585301486578719	0.4585236083235978	583.8710169399919	349.24	5.981593100345532	259.8697206870113	267.13114201205354	70.17	370.3430039908055	-2.142						2.3437	-2.2899300420161555	-2.296322431427142	-1.900280582724271	-1.903299543526324	0.0
2019-12-17 02:14:27+00:00	-155.26267000000004	-82.78420000000004	502.9769378949417														0.6564266401922981	-86.34333454330296	343.5860057996652	-0.0020093917846679688	0.0616	26.889242	-2.2506418481607597	27.941159842288016	-0.1918890001543332	-0.4164816274021108	0.4585611566015367	0.4585546162672707	583.8728159411419	349.3	5.982678428064016	259.9172228438333	267.17961151307645	70.19	370.3245226861992	-2.144						2.1399	-2.2898369936505643	-2.2962268623420043	-1.9001846920243413	-1.903205938700028	0.0
2019-12-17 02:14:28+00:00	-155.26267000000004	-82.78420000000004	502.9772428262377														0.6222755426400686	-86.3491326640313	343.57916710363367	-0.0020398591694078946		26.890320000000003	-2.2512089463704026	27.9429500109627	-0.1919018276810396	-0.4165094687173573	0.4585918108716502	0.4585852705373842	583.8740638084788	349.3	5.982516405643519	259.90973115120516	267.17237577612605	70.18	370.3237779198656	-2.147							-2.2899615594947345	-2.296354802224272	-1.9003124850253692	-1.9033306852912928	0.0
2019-12-17 02:14:29+00:00	-155.26267000000004	-82.78420000000004	502.9762599114373														0.5796351383968936	-86.35476087874572	343.56425120846626	-0.002007735402960526	0.0693	26.891618	-2.2521653804694193	27.945373741935786	-0.19191467172009344	-0.416537345584728	0.4586225043412083	0.4586159640069464	583.8751996560918	349.36	5.9833560024341725	259.9455944247355	267.2098712135044	70.19	370.32468622066864	-2.149						2.4456	-2.2901300830577296	-2.2965278907692848	-1.9004852072295213	-1.90349928954222	0.0
2019-12-17 02:14:30+00:00	-155.26267000000004	-82.78420000000004	502.97683232847936														0.4955165774603978	-86.36253956775533	343.56751505113954	-0.002044677734375	0.0693	26.892671999999997	-2.2505335699074798	27.944980570351845	-0.1919275698466943	-0.4165653401332048	0.4586533273263699	0.4586467869921112	583.8764935806319	349.48	5.985419698981775	260.03535072950814	267.30203355324886	70.22	370.3095358601545	-2.15						2.4456	-2.290105364516347	-2.296502502303485	-1.9004595363422327	-1.9034742307227608	0.0
2019-12-17 02:14:31+00:00	-155.26267000000004	-82.78420000000004	502.97655515932														0.4130913814212544	-86.37101922304339	343.5786004413592	-0.0019989013671875	0.046200000000000005	26.893456000000004	-2.248655795810188	27.94403762818706	-0.1919404772598119	-0.4165933548938483	0.4586841725549696	0.4586776322207169	583.8775435508014	349.54	5.986461257920745	260.08083962162164	267.3485483903787	70.24	370.29388577870566	-2.153						2.2418	-2.2900417900009904	-2.296437205978472	-1.9003947360386104	-1.903410975389192	0.0
2019-12-17 02:14:32+00:00	-155.26267000000004	-82.78420000000004	502.9759840481708														0.3545757637727669	-86.37734004345205	343.57875145312903	-0.0020122528076171875	0.0616	26.894556	-2.251086924673112	27.94767991989397	-0.1919532992917364	-0.4166211841108564	0.458714813537687	0.4587082732034388	583.8795326414368	349.6	5.987222864902867	260.1130058608444	267.3825608916448	70.24	370.3053470563752	-2.155						2.4456	-2.2902941115626776	-2.2966963624158647	-1.9006527154238395	-1.9036628035518424	0.0
2019-12-17 02:14:33+00:00	-155.26267000000004	-82.78420000000004	502.97679123074585														0.32713328624124005	-86.38261006557047	343.5606143710296	-0.002053260803222656	0.0539	26.895414	-2.250439388724069	27.948027083999023	-0.19196615256325186	-0.4166490813554704	0.4587455293779936	0.4587389890437462	583.880923568802	349.73	5.989380335483847	260.20664861022857	267.478911073024	70.27	370.2975066124465	-2.158						2.4456	-2.290319931198744	-2.2967228811335842	-1.9006787041024733	-1.9036881724901595	0.0
2019-12-17 02:14:34+00:00	-155.26267000000004	-82.78420000000004	502.97640361670295														0.3086665377898249	-86.38680515982928	343.56070333182583	-0.0020608901977539067	0.0616	26.896438	-2.248099755282022	27.946906450360302	-0.19197912422868496	-0.4166772353212134	0.4587765279245902	0.4587699875903495	583.8822648945878	349.79	5.990432630695869	260.2526489463311	267.5259053798926	70.29	370.2778109543824	-2.161						2.4456	-2.2902438062874406	-2.2966446949286805	-1.9006018659986188	-1.903613166672864	0.0
2019-12-17 02:14:35+00:00	-155.26267000000004	-82.78420000000004	502.975107370278														0.3124611606264934	-86.38732056151615	343.5734383636782	-0.002051353454589844		26.897398	-2.251004960022932	27.95085339285129	-0.19199200457494173	-0.4167051912972792	0.4588073084365658	0.4588007681023333	583.884797369861	349.81	5.990504777297857	260.2547840512446	267.5291273650491	70.28	370.2929805890085	-2.162							-2.290516997848852	-2.296925287555577	-1.9008809938060156	-1.9038856378437743	0.0
2019-12-17 02:14:36+00:00	-155.26267000000004	-82.78420000000004	502.9762604501277														0.3199907606292708	-86.38553485060358	343.6009663544612	-0.002018610636393229	0.0539	26.898026000000005	-2.2487001738135217	27.949312593845434	-0.19200485962043914	-0.4167330920829305	0.4588380282353074	0.4588314879010757	583.8867075324728	349.87	5.99160012966197	260.30276131043337	267.57804455533983	70.3	370.2751659677892	-2.164						2.3437	-2.2904123993957577	-2.296817855039919	-1.9007738927828943	-1.9037810911394668	0.0
2019-12-17 02:14:37+00:00	-155.26267000000004	-82.78420000000004	502.97592181332857														0.3434174281039529	-86.38298827135952	343.63287116163434	-0.0020704269409179688	0.0616	26.898864000000003	-2.247777481634956	27.949366954063635	-0.19201761827062708	-0.4167607838369327	0.45886851784656	0.4588619775123319	583.8885651662944	349.91	5.992265258943074	260.3316438291161	267.60774847225065	70.31	370.2655953622377	-2.165						2.4456	-2.2904181352291135	-2.2968237458157987	-1.9007792720771068	-1.9037863421447423	0.0
2019-12-17 02:14:38+00:00	-155.26267000000004	-82.78420000000004	502.976585481098														0.3726543413010665	-86.37900115726403	343.6689066419422	-0.002056121826171875	0.046200000000000005	26.899584000000004	-2.248778206691004	27.951172290555405	-0.1920305474305455	-0.4167888458348143	0.458899415077849	0.4588928747436274	583.8898312099071	349.91	5.992147938123979	260.3260896737595	267.6025090579573	70.31	370.2692002400586	-2.165						2.4456	-2.2905434568242544	-2.296952462879593	-1.900907468026736	-1.9039114806307864	0.0
2019-12-17 02:14:39+00:00	-155.26267000000004	-82.78420000000004	502.97559799970185														0.3931407375911406	-86.37467636937453	343.72237278956237	-0.0020608901977539067	0.0539	26.900617999999998	-2.2475569661784647	27.95115958576661	-0.19204347187963625	-0.4168168974663353	0.4589303009227506	0.4589237605885312	583.8914377712932	349.9	5.991960239359164	260.3179384052804	267.59412664468414	70.31	370.25684080193474	-2.166						2.4456	-2.2905430270608926	-2.2969520228562352	-1.9009085025760024	-1.9039124905048623	0.0
2019-12-17 02:14:40+00:00	-155.26267000000004	-82.78420000000004	502.9762103628472														0.4427579462213248	-86.36793434116925	343.7661364578112	-0.0020647048950195312	0.046200000000000005	26.90118	-2.2468508715598627	27.951109027259463	-0.1920563468199578	-0.4168448414853109	0.4589610683127083	0.4589545279784905	583.8941934580893	349.93	5.99247692740947	260.3403984829273	267.61720134512376	70.31	370.24985223523146	-2.166						2.3437	-2.290542853580142	-2.296951842486322	-1.900905994689628	-1.9039100424344289	0.0
2019-12-17 02:14:41+00:00	-155.26267000000004	-82.78420000000004	502.9790196584487														0.4898174832579753	-86.36048707450209	343.8070503361741	-0.002050399780273437	0.0693	26.902030000000003	-2.245962131660421	27.95120970707489	-0.19206926915481184	-0.4168728887228869	0.4589919492821502	0.4589854089479376	583.8971840598567	349.93	5.9924693830369264	260.34004522285653	267.61686442202995	70.32	370.24045909079484	-2.166						2.1399	-2.290552647130258	-2.296961900116973	-1.900914652229008	-1.9039184934811524	0.0
2019-12-17 02:14:43+00:00	-155.26267000000004	-82.78420000000004	502.9753890332217														0.5767393374606391	-86.35026702893795	343.8984489841758	-0.002020835876464844	0.0539	26.903285999999998	-2.2441932527292585	27.950914643563237	-0.19209494835785806	-0.416928623527998	0.4590533153148544	0.4590467749806517	583.9035728426	349.9	5.991971829643612	260.318503969022	267.5946442536002	70.31	370.2235649435568	-2.166						2.2418	-2.290532440066749	-2.296941147685507	-1.900896265901301	-1.9039005456876303	0.0
2019-12-17 02:14:44+00:00	-155.26267000000004	-82.78420000000004	502.97610062931153														0.6139509898869877	-86.34788817509508	343.9165301070718	-0.0020620557996961805	0.046200000000000005	26.90416800000001	-2.243208858236584	27.950959296978677	-0.19210777193746675	-0.416956456252732	0.4590839601310567	0.4590774197968594	583.9055340243644	349.88	5.991639937510906	260.3040737581288	267.57982232857995	70.31	370.2134048652839	-2.165						2.4456	-2.290536734748476	-2.2969455590997017	-1.9009010509862767	-1.903905216643668	0.0
2019-12-17 02:14:45+00:00	-155.26267000000004	-82.78420000000004	502.97603404120315														0.6302548012005739	-86.34714839621707	343.93123535382523	-0.002020835876464844	0.0616	26.9048	-2.2413326968476057	27.949842712914005	-0.19212070048254515	-0.4169845168634007	0.4591148558451431	0.4591083155109558	583.9086316737647	349.89	5.9918972185728325	260.3155339776676	267.5913122080716	70.32	370.19840816646035	-2.164						2.3437	-2.2904619903505545	-2.2968687887843595	-1.9008237777131285	-1.9038297863601208	0.0
2019-12-17 02:14:46+00:00	-155.26267000000004	-82.78420000000004	502.9757358720037														0.607579770096901	-86.35196037697096	343.94689611913765	-0.002017974853515625	0.0616	26.905288	-2.240482728924542	27.949569344269317	-0.19213359602505253	-0.4170125057056014	0.4591456725663248	0.4591391322321362	583.9112206249392	349.88	5.991757224130674	260.30952120176784	267.5850602155702	70.32	370.1907697410591	-2.1630000000000003						2.4456	-2.2904420963976233	-2.296848357764692	-1.9008054856443728	-1.9038119305458217	0.0
2019-12-17 02:14:47+00:00	-155.26267000000004	-82.78420000000004	502.9758907169739														0.5641779468827696	-86.35976729972873	343.9540086564245	-0.0020780563354492188	0.0539	26.90618	-2.238039130706577	27.948193575728283	-0.19214644179723805	-0.4170403863658153	0.4591763702059241	0.4591698298717404	583.9129753755686	349.81	5.9906609038405145	260.2622403257276	267.53609979880366	70.31	370.17095445608214	-2.162						2.3437	-2.290350796809281	-2.2967545831394456	-1.900710492920136	-1.9037192032367631	0.0
2019-12-17 02:14:48+00:00	-155.26267000000004	-82.78420000000004	502.97660969273744														0.5006204002056419	-86.36888631554977	343.94958058976266	-0.0020341873168945312	0.0693	26.90673	-2.2374924208460127	27.948286872753442	-0.19215932371578395	-0.4170683457587774	0.4592071544791852	0.4592006141450048	583.9146161907341	349.82	5.990840367467362	260.27001344018345	267.54411444018507	70.31	370.1650641711802	-2.161						2.1399	-2.2903584272241853	-2.296762420069542	-1.9007180781270343	-1.9037266075556536	0.0
2019-12-17 02:14:49+00:00	-155.26267000000004	-82.78420000000004	502.97799261961165														0.4346158614344524	-86.3795138791883	343.9337245977404	-0.0020589828491210933		26.907412	-2.23504223493857	27.946664772972326	-0.19217222655812904	-0.4170963503198609	0.4592379885314996	0.459231448197322	583.9164073601116	349.76	5.9899614785542585	260.2322410573749	267.5048642613247	70.31	370.1460793158662	-2.158							-2.290249344073441	-2.296650380731168	-1.9006053919522976	-1.903616608548872	0.0
2019-12-17 02:14:50+00:00	-155.26267000000004	-82.78420000000004	502.97739990031266														0.3663046643381812	-86.39032004655573	343.9091583409197	-0.002019882202148437	0.046200000000000005	26.908044	-2.233744119893815	27.946116456867234	-0.1921850523955765	-0.4171241881946723	0.4592686389699983	0.4592620986358246	583.9189315206918	349.81	5.990851547720619	260.27104870024664	267.5446137375747	70.32	370.1348917051466	-2.158						2.3437	-2.29021150001396	-2.29661151278219	-1.9005680577234543	-1.9035801645565669	0.0
2019-12-17 02:14:51+00:00	-155.26267000000004	-82.78420000000004	502.97686810246734														0.3140430900068608	-86.40110761244995	343.86323005349425	-0.0020494461059570312	0.0616	26.908680000000004	-2.2324321052652367	27.94555803223966	-0.1921979284043818	-0.4171521345045991	0.4592994088877961	0.4592928685536294	583.9202579829098	349.78	5.990402783572567	260.2516936338916	267.5245724413261	70.31	370.123600321393	-2.156						2.3437	-2.2901744970861335	-2.2965735073129303	-1.9005300205695608	-1.9035430343732689	0.0
2019-12-17 02:14:52+00:00	-155.26267000000004	-82.78420000000004	502.9775121135882														0.27181880961074617	-86.4105668031883	343.81310529105406	-0.002024968465169271	0.0693	26.909168	-2.2305315726139274	27.944253346872763	-0.1922108250071428	-0.4171801256415035	0.4593302281367818	0.4593236878026216	583.9216612196783	349.74	5.989831020005572	260.2271837796929	267.4990381309759	70.31	370.10904603787833	-2.154						2.3437	-2.290086213283438	-2.2964828316964034	-1.9004392797085368	-1.9034544570566767	0.0
2019-12-17 02:14:53+00:00	-155.26267000000004	-82.78420000000004	502.976965475317														0.26375366655373306	-86.41946038369692	343.7488211387818	-0.002068519592285156	0.046200000000000005	26.909886	-2.2311017163126747	27.945633992144394	-0.19222365125259827	-0.41720796420593703	0.4593608793723549	0.4593543390382062	583.9235223276157	349.75	5.989927217304444	260.23101353523003	267.50333419289035	70.31	370.10981854620326	-2.153						2.3437	-2.2901816859624304	-2.29658089115994	-1.9005376246414427	-1.9035504571333213	0.0
2019-12-17 02:14:54+00:00	-155.26267000000004	-82.78420000000004	502.97793732670317														0.2720999816330277	-86.42772343133232	343.67546385213416	-0.001990318298339844	0.0539	26.910424	-2.2289421876033013	27.94413180641027	-0.1922365405596793	-0.4172359394996116	0.4593916811790098	0.4593851408448616	583.9268713572962	349.79	5.9907385236779485	260.26664089446126	267.5395662124277	70.32	370.0933535840383	-2.151						2.1399	-2.290081160090312	-2.2964776406880287	-1.9004331040621272	-1.9034484286512021	0.0
2019-12-17 02:14:55+00:00	-155.26267000000004	-82.78420000000004	502.97762074305916														0.3121450761554798	-86.43272574050002	343.6050539891542	-0.00208282470703125	0.0539	26.910829999999997	-2.2288097004835032	27.94446730956679	-0.19224944184399925	-0.4172639406863779	0.4594225115146783	0.4594159711805303	583.9294964655063	349.76	5.990232251129756	260.2445610283134	267.5169566564617	70.32	370.09079004174407	-2.149						2.3437	-2.2901036414919056	-2.296500732294698	-1.90045743945735	-1.9034721838330944	0.0
2019-12-17 02:14:56+00:00	-155.26267000000004	-82.78420000000004	502.97701801642023														0.37812520245667625	-86.43514872873432	343.5236103894158	-0.0020189285278320312		26.911606	-2.2281061163814058	27.944665357041693	-0.1922622918129145	-0.4172918306264494	0.4594532193387349	0.4594466790045919	583.9305262124041	349.69	5.9890344311689985	260.1924718262854	267.4634633798924	70.31	370.08292894084195	-2.148							-2.290118784064393	-2.2965162849325496	-1.9004728139859464	-1.9034871917908016	0.0
2019-12-17 02:14:57+00:00	-155.26267000000004	-82.78420000000004	502.9766188214473														0.4364115068551254	-86.43720206940884	343.45403283397644	-0.0020246505737304688	0.0616	26.911782	-2.229001755313673	27.945744029719663	-0.1922751710772337	-0.41731978427796135	0.4594839972867221	0.4594774569525836	583.9320396133005	349.74	5.9898213339449535	260.22638560075177	267.49860556252946	70.31	370.0881020329233	-2.148						2.2418	-2.29019382502888	-2.29659335801184	-1.9005489222178744	-1.9035614853278051	0.0
2019-12-17 02:14:58+00:00	-155.26267000000004	-82.78420000000004	502.97828699050797														0.44868936716303776	-86.43922231956431	343.41837555080826	-0.0020694732666015625	0.0539	26.912296	-2.227803040834281	27.945156848370747	-0.1922880094699884	-0.4173476491078663	0.4595146774606802	0.4595081371265455	583.9349156067615	349.73	5.989702119502027	260.2213550003696	267.49328158115054	70.32	370.07806744347016	-2.147						2.1399	-2.2901548952603474	-2.2965533732635994	-1.9005086402656528	-1.903522163856407	0.0
2019-12-17 02:14:59+00:00	-155.26267000000004	-82.78420000000004	502.978754339283														0.4117799689200996	-86.44094225907854	343.43066874757886	-0.0020160675048828125	0.0616	26.912696	-2.228031408813894	27.945838526021127	-0.1923009305615865	-0.4173756932507136	0.4595455550991278	0.4595390147649938	583.9366437301893	349.76	5.990186381162936	260.24222106830626	267.5149081559343	70.32	370.0779093873316	-2.146						2.4456	-2.2902020119464344	-2.296601766691054	-1.900557282560496	-1.9035696463229796	0.0
2019-12-17 02:15:00+00:00	-155.26267000000004	-82.78420000000004	502.9779962064431														0.3506150396007835	-86.4425993022253	343.47323511306894	-0.002006954616970486	0.0539	26.91326800000001	-2.228078835190868	27.946539621108737	-0.19231378544077632	-0.41740359403192995	0.4595762748242479	0.4595697344901227	583.9381313154928	349.81	5.990996541227057	260.2772407611932	267.55108898259874	70.33	370.0758442181526	-2.146						2.4456	-2.290250780363479	-2.2966518566338494	-1.9006076132399303	-1.9036187768689552	0.0
2019-12-17 02:15:01+00:00	-155.26267000000004	-82.78420000000004	502.9781538314872														0.3453845232764555	-86.44238338137323	343.50935562630815	-0.002025604248046875	0.0539	26.913658	-2.227053283261974	27.94597887109057	-0.1923266686210852	-0.4174315560963892	0.459607062051855	0.4596005217177368	583.939582355654	349.8	5.990891505971388	260.2728195127666	267.54639822758963	70.33	370.06747171874497	-2.144						2.4456	-2.2902154397408068	-2.2966155563013015	-1.9005689529612335	-1.9035810384476648	0.0
2019-12-17 02:15:02+00:00	-155.26267000000004	-82.78420000000004	502.9810677432351														0.3949521040271988	-86.43890673697744	343.51605315357307	-0.002044677734375	0.0616	26.914142	-2.2283883537945472	27.947840989175354	-0.19233964048991245	-0.4174597106341805	0.4596380612031195	0.4596315208690054	583.9426674588177	349.9	5.992483659121809	260.34151861072456	267.61750197573747	70.35	370.0742590734826	-2.144						2.4456	-2.2903443127467082	-2.296747920433208	-1.9007006794553567	-1.903709623796696	0.0
2019-12-17 02:15:03+00:00	-155.26267000000004	-82.78420000000004	502.9795921885929														0.4514788362202705	-86.43362552376263	343.53686892889823	-0.0020475387573242188		26.914694000000004	-2.2292570530553686	27.949325031310988	-0.19235247658574595	-0.4174875704831301	0.4596687358920303	0.4596621955579192	583.9452700266062	349.85	5.991530565266825	260.2997359626193	267.57493788860296	70.34	370.0776861613281	-2.144							-2.290445699974997	-2.2968520559786536	-1.9008059773043544	-1.9038124104801	0.0
2019-12-17 02:15:04+00:00	-155.26267000000004	-82.78420000000004	502.9784839674159														0.5095115618414571	-86.42829588815736	343.57785571184684	-0.0020236968994140625	0.0539	26.914716	-2.2286610062229606	27.94876643388557	-0.19236526705901186	-0.4175153313670307	0.4596993016061763	0.4596927612720703	583.946578623984	349.87	5.991878577889973	260.31499669453126	267.5904797363844	70.34	370.0736650694462	-2.146						2.1399	-2.290406667947419	-2.296811967136388	-1.9007667772851853	-1.903774145335964	0.0
2019-12-17 02:15:05+00:00	-155.26267000000004	-82.78420000000004	502.9768532323446														0.5474942759518361	-86.42284744331923	343.64184664868935	-0.0020751953125	0.0616	26.915466	-2.2290398989959077	27.949995288712216	-0.192378146961206	-0.4175432861464707	0.4597300808455118	0.4597235405114079	583.9483512349186	349.87	5.991798505017744	260.31120677019163	267.58690377301747	70.34	370.0730474522985	-2.146						2.1399	-2.2904931712211765	-2.2969008133847844	-1.9008545186831096	-1.9038597941627855	0.0
2019-12-17 02:15:06+00:00	-155.26267000000004	-82.78420000000004	502.9784783934978														0.5783156196640155	-86.41623200428133	343.6981009858945	-0.0020437240600585933	0.0693	26.91571200000001	-2.229999518282919	27.95121697435116	-0.19239101073083772	-0.41757120613141785	0.4597608217324314	0.4597542813983321	583.950618544702	349.87	5.9917197338095125	260.3074752205485	267.5833859404836	70.34	370.0783504773544	-2.146						2.4456	-2.2905781552966182	-2.2969880994989924	-1.900940807472165	-1.9039440248818609	0.0
2019-12-17 02:15:07+00:00	-155.26267000000004	-82.78420000000004	502.97869121128684														0.6281522491860665	-86.40908430210446	343.7287414691008	-0.002079010009765625	0.0693	26.915896000000004	-2.2297548253222006	27.95118740300655	-0.19240396214596364	-0.4175993162558748	0.4597917719868842	0.4597852316527933	583.9522115834409	349.83	5.991021287302964	260.27713902459783	267.55219411419273	70.33	370.07597415296516	-2.147						2.2418	-2.2905767343259944	-2.2969866397653043	-1.90093907633044	-1.9039423350309077	0.0
2019-12-17 02:15:08+00:00	-155.26267000000004	-82.78420000000004	502.97959466787285														0.6900395870439159	-86.40367362340879	343.75319506434766	-0.0020429823133680555	0.0693	26.916754000000005	-2.231060993373392	27.95344981456924	-0.1924168216288448	-0.4176272268948826	0.4598225025916591	0.4598159622575737	583.9540009662737	349.83	5.990874271710304	260.27017917334757	267.5456285650987	70.33	370.08101476656304	-2.147						2.2418	-2.290733237388145	-2.297147384050584	-1.9010996342977458	-1.9040990631664219	0.0
2019-12-17 02:15:09+00:00	-155.26267000000004	-82.78420000000004	502.9781702195232														0.7031881113049699	-86.40055755456423	343.79704818201645	-0.002007484436035156	0.0616	26.916438	-2.2325393224763235	27.954538329187468	-0.1924297239568729	-0.4176552304147313	0.4598533354830653	0.4598467951489837	583.9555136802056	349.85	5.9911320087278765	260.2811007984181	267.55713880705065	70.33	370.09206735109655	-2.148						2.4456	-2.2908065142838705	-2.29722264756018	-1.9011755134386124	-1.9041731321716733	0.0
2019-12-17 02:15:10+00:00	-155.26267000000004	-82.78420000000004	502.9777213336693														0.6977251706020563	-86.39991900877445	343.85656607650907	-0.00205230712890625		26.916696	-2.2339794256709142	27.956244753014747	-0.19244250086624	-0.4176829617847467	0.4598838687157129	0.4598773283816336	583.9567177764826	349.85	5.991022211207715	260.2758986487912	267.55223537472773	70.33	370.1004879998896	-2.148							-2.2909253316407905	-2.2973446838723395	-1.901295883506716	-1.9042906305261298	0.0
2019-12-17 02:15:11+00:00	-155.26267000000004	-82.78420000000004	502.97893751040687														0.6790298302613221	-86.40016777312614	343.90772984500137	-0.0020895004272460933	0.0539	26.916976	-2.234083845409065	27.956667965327824	-0.19245538378710905	-0.4177109232638031	0.4599146553030711	0.459908114968994	583.9586271050521	349.86	5.991150498642786	260.2813648509133	267.55796454561266	70.33	370.1000106997506	-2.149						2.4456	-2.290954269531792	-2.297374406667376	-1.9013261441868383	-1.9043201692226328	0.0
2019-12-17 02:15:12+00:00	-155.26267000000004	-82.78420000000004	502.9760469583647														0.6254064649718795	-86.4014029643672	343.95585215385745	-0.0019826889038085933	0.0616	26.916622	-2.2359188964665497	27.958063101858443	-0.19246837697435348	-0.41773912408610897	0.4599457054124665	0.4599391650783899	583.9625760371497	349.86	5.991061125409787	260.277128846456	267.5539732387157	70.32	370.11357217098885	-2.149						2.2418	-2.291048374455148	-2.2974710631814923	-1.90142349869316	-1.9044152008489883	0.0
2019-12-17 02:15:13+00:00	-155.26267000000004	-82.78420000000004	502.9769986973913														0.6008137837014484	-86.40335336641171	343.9865592189097	-0.0019502639770507808	0.0539	26.916752000000002	-2.237771282868408	27.960027845649165	-0.19248121571189802	-0.41776698968337417	0.4599763864276509	0.4599698460935758	583.9652214909753	349.76	5.989222481274218	260.19675302373713	267.47186148362823	70.3	370.12524141657235	-2.149						2.1399	-2.2911844363284715	-2.297610812220501	-1.9015617828849352	-1.9045501852685545	0.0
2019-12-17 02:15:14+00:00	-155.26267000000004	-82.78420000000004	502.977867959904														0.5748809244961693	-86.40521868228771	344.0068529070418	-0.0020151138305664067	0.0616	26.916590000000003	-2.238067881649555	27.960133134666876	-0.19249402051791548	-0.4177947814531979	0.4600069861911642	0.4600004458570939	583.9661387279435	349.73	5.988702364406864	260.1741303337916	267.4486336561206	70.29	370.1278702873865	-2.149						2.3437	-2.291191666467148	-2.297618238057793	-1.9015688761025225	-1.904557109216209	0.0
2019-12-17 02:15:15+00:00	-155.26267000000004	-82.78420000000004	502.97757206270086														0.51256552853329	-86.40939946152884	344.0400019467217	-0.001990318298339844	0.0616	26.916438	-2.239510789381028	27.96137407873971	-0.19250683550490064	-0.4178225956521391	0.4600376105859195	0.4600310702518546	583.9681220884902	349.66	5.9874394243588105	260.11894895387815	267.39223219054617	70.28	370.13801236253227	-2.148						2.0380000000000003	-2.2912769858758515	-2.297705869912652	-1.9016557802989889	-1.9046419394853689	0.0
2019-12-17 02:15:16+00:00	-155.26267000000004	-82.78420000000004	502.9801232830771														0.4438989623771157	-86.41412718633127	344.0659182071956	-0.0019671465899493237	0.077	26.916456	-2.2398378308016644	27.961714218714636	-0.19251976615882346	-0.4178506606724113	0.4600685111874315	0.4600619708533755	583.9708835055095	349.61	5.986561864616448	260.08073809843773	267.3530413709386	70.27	370.14009734062347	-2.148						2.2418	-2.291302128156364	-2.2977316920676567	-1.9016797108464945	-1.90466529891657	0.0
2019-12-17 02:15:17+00:00	-155.26267000000004	-82.78420000000004	502.97911820645623														0.3581255623240552	-86.41787139212109	344.0888588444827	-0.002036461463341346		26.916148	-2.2392109484393923	27.96074839819221	-0.19253267969865845	-0.4178786885832384	0.4600993709232752	0.4600928305892261	583.9736007725018	349.61	5.98662381639545	260.0836738985455	267.35580806690024	70.27	370.1372409533265	-2.148							-2.291233078164796	-2.2976607723442672	-1.9016112757226398	-1.9045984970074752	0.0
2019-12-17 02:15:18+00:00	-155.26267000000004	-82.78420000000004	502.9783511427871														0.3194418299551778	-86.42064139361892	344.0859195132361	-0.0020151138305664067	0.0693	26.916108	-2.2401597786316985	27.961632713089326	-0.19254554557622985	-0.4179066132503347	0.4601301169447751	0.4601235766107297	583.9750406089196	349.58	5.986053582224189	260.0586768516457	267.33034205762345	70.26	370.1436623674888	-2.148						2.2418	-2.291294467778336	-2.2977238254097103	-1.9016733332751832	-1.9046590735507343	0.0
2019-12-17 02:15:19+00:00	-155.26267000000004	-82.78420000000004	502.9788032640098														0.3183779630880014	-86.42317076623728	344.0819751457008	-0.002017974853515625	0.077	26.916012	-2.240035921272017	27.961401237832213	-0.19255847850357755	-0.4179346833351211	0.4601610230973929	0.4601544827633513	583.9761983799161	349.51	5.984885089506023	260.0079712920092	267.2781585023398	70.25	370.14324569342057	-2.147						2.4456	-2.2912785754127984	-2.29770750204914	-1.9016568891824952	-1.9046430219049744	0.0
2019-12-17 02:15:20+00:00	-155.26267000000004	-82.78420000000004	502.97774237553233														0.3105630229314053	-86.42453242823194	344.0981732206565	-0.002007484436035156	0.0616	26.916071999999996	-2.2410607315498567	27.962475618857752	-0.1925712503337612	-0.417962403648666	0.4601915441627302	0.4601850038286943	583.9775232015545	349.51	5.98481576719975	260.00468790080157	267.27506264701645	70.24	370.1497482813279	-2.147						2.3437	-2.291351684649375	-2.297782593976025	-1.9017324911333569	-1.9047168195330302	0.0
2019-12-17 02:15:21+00:00	-155.26267000000004	-82.78420000000004	502.9787057719612														0.29417137781687697	-86.42711460714773	344.1160101698887	-0.002036094665527344	0.0616	26.915928000000005	-2.2416065766979525	27.962845785294803	-0.19258408551769604	-0.4179902613939097	0.4602222165593881	0.4602156762253645	583.9796597756687	349.49	5.9844499468462695	259.98870155865626	267.25872552626	70.24	370.153946060431	-2.147						2.2418	-2.291377444845508	-2.2978090519464813	-1.9017582296954163	-1.9047419437915467	0.0
2019-12-17 02:15:22+00:00	-155.26267000000004	-82.78420000000004	502.978350674256														0.3037266834245348	-86.42677213191101	344.1429115079906	-0.0020084381103515625	0.0539	26.915966000000004	-2.242286478838788	27.96355595325053	-0.1925970885503505	-0.4180184834658922	0.4602532900883985	0.4602467497543807	583.9814766813793	349.43	5.983376978521237	259.9419078956513	267.2108079816861	70.22	370.15826994033785	-2.147						2.2418	-2.2914266197304216	-2.2978595596725926	-1.901808199502576	-1.904790720930916	0.0
2019-12-17 02:15:23+00:00	-155.26267000000004	-82.78420000000004	502.9775505521386														0.3158586674151386	-86.42536096852018	344.1712715634546	-0.0020236968994140625	0.0539	26.916084	-2.243321382208138	27.964707334419018	-0.1926099833611044	-0.418046470860108	0.4602841051882592	0.4602775648542478	583.9833651031331	349.38	5.982446230899933	259.9011813787945	267.1692418519222	70.21	370.1645958375415	-2.147						2.3437	-2.291504265905344	-2.2979393125775944	-1.9018893235162868	-1.9048699085944996	0.0
2019-12-17 02:15:24+00:00	-155.26267000000004	-82.78420000000004	502.9772887546988														0.3445645191507548	-86.42368964990814	344.1977240428438	-0.001987658048930921		26.916388	-2.243762803701141	27.96548782164723	-0.1926228168595117	-0.4180743251591384	0.4603147737496174	0.4603082334156146	583.9851180240755	349.33	5.981539667956832	259.8615993893333	267.1287557823695	70.2	370.16624277302697	-2.147							-2.2915591421107004	-2.297995675944464	-1.9019447327763441	-1.9049239952184056	0.0
2019-12-17 02:15:25+00:00	-155.26267000000004	-82.78420000000004	502.97687506016854														0.3890302546893995	-86.41987429564327	344.21111522231064	-0.001976615504214638	0.0693	26.916272	-2.245014392580285	27.966583027180604	-0.1926355333909249	-0.4181019255752639	0.4603451627795705	0.4603386224455732	583.987249265027	349.36	5.9819831863847	259.88059069392887	267.14856281072343	70.2	370.1749736521686	-2.147						2.3437	-2.2916339266392134	-2.2980724884104218	-1.9020214717061248	-1.9049989022699758	0.0
2019-12-17 02:15:26+00:00	-155.26267000000004	-82.78420000000004	502.97678156363037														0.3891437055385759	-86.41629025180315	344.2403913822366	-0.0020322799682617188	0.0616	26.91661	-2.2452046948100604	27.96715680993134	-0.1926484918221832	-0.4181300507902744	0.4603761296757681	0.4603695893417789	583.9878853412259	349.36	5.981945703749273	259.8788172453916	267.14688887887286	70.2	370.1748215187674	-2.147						2.6494	-2.291673697217285	-2.2981133376247946	-1.902062421977452	-1.9050388749485667	0.0
2019-12-17 02:15:27+00:00	-155.26267000000004	-82.78420000000004	502.97646543319														0.3979161405128325	-86.4151662679083	344.2909767455477	-0.0019979476928710933	0.0616	26.916862	-2.2452910813540488	27.96753061220307	-0.1926614148696041	-0.4181580994089292	0.4604070121977344	0.4604004718637511	583.9888530646871	349.3	5.98089368827441	259.83301914767367	267.0999070647474	70.19	370.1743406593636	-2.147						2.2418	-2.2916989946017927	-2.2981393217841157	-1.9020891601587857	-1.9050649748006705	0.0
2019-12-17 02:15:28+00:00	-155.26267000000004	-82.78420000000004	502.97483215575113														0.4460086254989382	-86.41284902275206	344.31251360971186	-0.002041816711425781	0.0616	26.916822000000003	-2.2461122767449693	27.968290734857874	-0.19267434567612196	-0.4181861648402576	0.4604379132364376	0.4604313729024588	583.9906269822028	349.3	5.9808448750856416	259.8307063852504	267.09772712327657	70.19	370.17991852723264	-2.147						2.1399	-2.291750791064906	-2.29819252311442	-1.9021424975037249	-1.905117038765423	0.0
2019-12-17 02:15:29+00:00	-155.26267000000004	-82.78420000000004	502.9752092643579														0.4842474032614949	-86.40984838462894	344.3162049487854	-0.0020475387573242188	0.0539	26.91747	-2.2451014042465784	27.9680398829928	-0.1926871904452304	-0.41821404350514624	0.4604686086440649	0.4604620683100905	583.9917057428736	349.33	5.981373889253567	259.8537521891335	267.12135229410455	70.2	370.1705641484932	-2.147						2.4456	-2.291735966515821	-2.2981772953796527	-1.9021260812704237	-1.905101014460385	0.0
2019-12-17 02:15:30+00:00	-155.26267000000004	-82.78420000000004	502.97699353137														0.4951192526580954	-86.4075436845178	344.33277411745206	-0.0020627975463867188	0.0693	26.917916	-2.2458083219770937	27.969244018695694	-0.19269996206719608	-0.4182417633566296	0.4604991292026098	0.460492588868642	583.9935503247289	349.36	5.9818094987883725	259.87237232501724	267.1408061202929	70.2	370.1733681810872	-2.147						2.3437	-2.2918194629723403	-2.298263056065436	-1.9022115267396382	-1.905184419911476	0.0
2019-12-17 02:15:31+00:00	-155.26267000000004	-82.78420000000004	502.9779513359742														0.4766666741702841	-86.40725833230238	344.36872443438347	-0.0020599365234375		26.917736	-2.2453154770721766	27.968553515809393	-0.19271282631283004	-0.4182696843342412	0.4605298711902897	0.4605233308563303	583.9953200245681	349.36	5.981854499543727	259.8745018893389	267.1428158028252	70.2	370.1708719861803	-2.147							-2.2917729996212586	-2.2982153314718734	-1.9021626688147144	-1.9051367284907923	0.0
2019-12-17 02:15:32+00:00	-155.26267000000004	-82.78420000000004	502.9769423583409														0.4791232139751818	-86.40707593071258	344.39990528445327	-0.0020107470060649678	0.0616	26.918452000000002	-2.244886817730192	27.96895333606335	-0.19272575392387808	-0.4182977427307162	0.4605607645025146	0.46055422416856	583.9980495733855	349.29	5.980643802377736	259.821803545856	267.08874744492186	70.19	370.16506623579306	-2.146						2.3437	-2.2918006505287	-2.2982437332977663	-1.902192103779335	-1.905165460688233	0.0
2019-12-17 02:15:33+00:00	-155.26267000000004	-82.78420000000004	502.97903633881														0.4869842267847409	-86.40645305711081	344.4105859344789	-0.002074994538959704	0.077	26.918958	-2.2436822243549295	27.96834897952021	-0.19273875014235567	-0.4183259500234964	0.4605918217570725	0.4605852814231251	584.0012781894447	349.26	5.980168749376291	259.80131818602587	267.06753211839197	70.19	370.1550295949023	-2.146						2.2418	-2.291762510887786	-2.2982045570203384	-1.9021505822354972	-1.9051249304769289	0.0
2019-12-17 02:15:34+00:00	-155.26267000000004	-82.78420000000004	502.9795400708381														0.4870149126199912	-86.40708495451891	344.4380779119938	-0.0020647048950195312	0.0693	26.919482	-2.2421705615269802	27.967466666861128	-0.19275153231305567	-0.4183536928702289	0.4606223676149356	0.4606158272809907	584.0032343113121	349.26	5.980224074008747	259.8039446904792	267.0700028535292	70.19	370.14288514740446	-2.146						2.3437	-2.2917014817970047	-2.2981418743878126	-1.902089569595084	-1.9050653744622572	0.0
2019-12-17 02:15:35+00:00	-155.26267000000004	-82.78420000000004	502.97646509105095														0.4702496533680559	-86.40893770239808	344.4647318799822	-0.0020589828491210933	0.0539	26.919960000000003	-2.2411929658694887	27.96705705290219	-0.19276425173694195	-0.4183812996623321	0.4606527636461604	0.4606462233122164	584.0059852177518	349.21	5.9793924481089915	259.7679191710973	267.032863387069	70.18	370.13444681744767	-2.146						2.1399	-2.2916708627165456	-2.2981104283283655	-1.9020616883217567	-1.9050381588074825	0.0
2019-12-17 02:15:36+00:00	-155.26267000000004	-82.78420000000004	502.9752082841728														0.4846741639498571	-86.40954728727785	344.48085062471483	-0.0020704269409179688	0.046200000000000005	26.920697999999998	-2.2418369619636955	27.968532265286285	-0.19277725469338586	-0.41840952155971023	0.4606838369846987	0.4606772966507605	584.0090144333311	349.18	5.978783382509077	259.7410862587234	267.00566321037104	70.17	370.1356265331209	-2.146						2.1399	-2.2917753470946156	-2.2982177441795297	-1.9021667241412643	-1.9051406869963787	0.0
2019-12-17 02:15:37+00:00	-155.26267000000004	-82.78420000000004	502.975517445558														0.4654704973724868	-86.41137880709654	344.5072390126138	-0.0020761489868164067	0.0616	26.921002000000005	-2.241265680111874	27.96831940454717	-0.19279021178372205	-0.41843764398335703	0.4607148007845589	0.4607082604506245	584.0115960262223	349.16	5.978484328129048	259.72814798094015	266.99230778202264	70.17	370.1305992334728	-2.144						2.2418	-2.2917617527852703	-2.2982037807730973	-1.902152337126377	-1.905126643470208	0.0
2019-12-17 02:15:38+00:00	-155.26267000000004	-82.78420000000004	502.97777084948194														0.4395444107483048	-86.41258480461201	344.53212568129015	-0.0020437240600585933		26.921908000000002	-2.2401837604682124	27.96829382384067	-0.19280305680197973	-0.4184655233973726	0.4607454969768276	0.4607389566428986	584.0140720164859	349.19	5.978998528899631	259.7504932862621	267.0152714033798	70.18	370.11970711144636	-2.144							-2.2917631867179034	-2.298205252096094	-1.9021522375464142	-1.9051265462676952	0.0
2019-12-17 02:15:40+00:00	-155.26267000000004	-82.78420000000004	502.9782683926296														0.40488787911392016	-86.41390289049406	344.56302552404816	-0.0020630295212204393	0.0539	26.922892	-2.2411931742043643	27.970410765350838	-0.19282869413450715	-0.4185211672092832	0.4608067628451643	0.4608002225112504	584.0182009429352	349.2	5.9790471652022665	259.75207131352715	267.0174434453172	70.18	370.12226556092634	-2.1430000000000002						2.1399	-2.291909852178623	-2.2983558954131342	-1.9023028281607337	-1.9052735413499169	0.0
2019-12-17 02:15:41+00:00	-155.26267000000004	-82.78420000000004	502.97707867980904														0.3965536511402447	-86.41462922141274	344.5864251792566	-0.0020824334560296475	0.0616	26.923756000000004	-2.239909728367585	27.970140920244827	-0.1928416581973785	-0.4185493049049258	0.4608377434333169	0.460831203099406	584.0205489839373	349.2	5.9790627745071365	259.7528176256912	267.01814053911244	70.18	370.11021490874964	-2.1430000000000002						2.3437	-2.291892126349232	-2.2983376896272305	-1.9022854902047923	-1.905256617380462	0.0
2019-12-17 02:15:42+00:00	-155.26267000000004	-82.78420000000004	502.97601679305086														0.3867033582939371	-86.41391094440633	344.6127227195189	-0.002036094665527344	0.0539	26.92469	-2.239421862667354	27.970732178557682	-0.1928545096217512	-0.4185771979928876	0.4608684547254488	0.4608619143915413	584.0227181886738	349.18	5.978695464622381	259.73671091951485	267.001736897584	70.18	370.1031139211862	-2.142						2.3437	-2.2919330533740614	-2.2983797279499663	-1.9023287891259528	-1.9052988824223545	0.0
2019-12-17 02:15:43+00:00	-155.26267000000004	-82.78420000000004	502.9746040334946														0.3927462751967536	-86.41329159950966	344.63366380948753	-0.002036094665527344	0.0616	26.92504000000001	-2.238818774651574	27.970541560947822	-0.19286738968087144	-0.4186051532048553	0.4608992344232877	0.4608926940893866	584.0244415775697	349.26	5.980076641453199	259.7967625393407	267.06341868334704	70.2	370.0976835299262	-2.142						2.0380000000000003	-2.2919198283483304	-2.29836614502012	-1.9023160542053568	-1.9052864515862475	0.0
2019-12-17 02:15:44+00:00	-155.26267000000004	-82.78420000000004	502.9745689994201														0.4063478270765834	-86.41270911298784	344.66181274420165	-0.00197601318359375	0.0616	26.92581	-2.23910404814673	27.97170111576748	-0.19288017614966346	-0.41863290528278974	0.4609297904638346	0.4609232501299362	584.0261225496945	349.29	5.980515223928291	259.8155231197244	267.083005277666	70.2	370.09636765150583	-2.142						2.1399	-2.292003147802499	-2.2984517219352862	-1.9023989713711644	-1.9053673888003784	0.0
2019-12-17 02:15:45+00:00	-155.26267000000004	-82.78420000000004	502.97725254908164														0.43421504678810496	-86.41035412308571	344.6728509363549	-0.002033233642578125		26.926744	-2.2383630631345395	27.972042770043803	-0.19289303173178007	-0.41866080764947206	0.4609605119230774	0.4609539715891812	584.0291686913715	349.22	5.979308319710277	259.76300443828103	267.02910630850374	70.19	370.0876040266263	-2.141							-2.2920286326479267	-2.2984778976734277	-1.9024247316602465	-1.9053925339414413	0.0
2019-12-17 02:15:46+00:00	-155.26267000000004	-82.78420000000004	502.9750921376812														0.4748931801335842	-86.40652910485962	344.67815389075605	-0.0020294189453125	0.0616	26.927197999999997	-2.2380951075745648	27.972301422200648	-0.19290603697743444	-0.4186890344756345	0.4609915906960553	0.460985050362163	584.0327139226213	349.19	5.978776475319552	259.73983382017553	267.0053547431457	70.18	370.083944171992	-2.141						2.2418	-2.2920443765829988	-2.2984940714130686	-1.9024437618379333	-1.9054111096760693	0.0
2019-12-17 02:15:47+00:00	-155.26267000000004	-82.78420000000004	502.9770135055107														0.4859079294742527	-86.40360780693463	344.7007177076348	-0.002036094665527344	0.077	26.92756	-2.2384251777630526	27.97303635173125	-0.1929189379992229	-0.4187170352032852	0.4610224205048779	0.4610158801709904	584.03731207976	349.19	5.978730029130687	259.73763033395323	267.00328050919745	70.18	370.0846255387944	-2.141						2.1399	-2.292100138548797	-2.2985513412605307	-1.902496074768386	-1.9054621733316868	0.0
2019-12-17 02:15:48+00:00	-155.26267000000004	-82.78420000000004	502.9791692070117														0.4789261007055145	-86.4022095006773	344.74519502805	-0.002007117638221154	0.046200000000000005	26.928124000000004	-2.237878487233305	27.973146242748047	-0.19293171334384868	-0.4187447632653997	0.4610529500783924	0.4610464097445053	584.0398594460338	349.18	5.978565504967973	259.7304550446272	266.99593304728603	70.18	370.0786764688544	-2.14						2.3437	-2.2921074864450173	-2.298558889667333	-1.90250485782726	-1.9054707466389589	0.0
2019-12-17 02:15:49+00:00	-155.26267000000004	-82.78420000000004	502.97810750037695														0.4785420712655165	-86.40054281672667	344.78614435103736	-0.002053750527871621	0.0539	26.92855	-2.237419134865623	27.973183763128414	-0.1929445860020461	-0.4187727024734375	0.4610837121439093	0.4610771718100225	584.0414920193807	349.24	5.979604435609528	259.77558045831023	267.0423305076439	70.2	370.0738770207904	-2.1390000000000002						2.3437	-2.2921097962663834	-2.2985612631687418	-1.9025082965335596	-1.9054741032237958	0.0
2019-12-17 02:15:50+00:00	-155.26267000000004	-82.78420000000004	502.9755505296351														0.5023663338402339	-86.39725492972143	344.79880756116586	-0.001995086669921875	0.0539	26.928908000000003	-2.2379443779507406	27.974109703453003	-0.19295757666584992	-0.4188008977654612	0.4611147561745492	0.461108215840667	584.044156727349	349.24	5.979544074609916	259.7727241701785	267.0396348540799	70.19	370.0758456948845	-2.1390000000000002						2.3437	-2.2921728576279774	-2.298626036168092	-1.9025740294869176	-1.9055382663324931	0.0
2019-12-17 02:15:51+00:00	-155.26267000000004	-82.78420000000004	502.9753269568943														0.5068205275690476	-86.39466080110506	344.8172170894483	-0.0020475387573242188	0.046200000000000005	26.929704000000005	-2.237290770227349	27.97437814318869	-0.19297039740541505	-0.4188287243757042	0.4611453942489102	0.4611388539150304	584.0462017261002	349.28	5.98022588171191	259.80227645936026	267.07008358349566	70.2	370.0682356287217	-2.138						2.2418	-2.2921943930931734	-2.298648154169939	-1.902594386110588	-1.9055581367794667	0.0
2019-12-17 02:15:52+00:00	-155.26267000000004	-82.78420000000004	502.97831538355666														0.5067231767898721	-86.39445873018494	344.85569843027014	-0.0020580291748046875		26.930058000000002	-2.2356232348098404	27.97314594743511	-0.19298316513694533	-0.41885643562039776	0.4611759053624738	0.4611693650285954	584.0490888878686	349.28	5.980304750216848	259.80601420773536	267.0736057611897	70.21	370.05578410956224	-2.138							-2.292111870954391	-2.2985633922683064	-1.902508475752776	-1.9054742781629803	0.0
2019-12-17 02:15:53+00:00	-155.26267000000004	-82.78420000000004	502.97853357190667														0.5162458828773866	-86.39403699049862	344.8864060832384	-0.00202178955078125	0.0616	26.929688	-2.2353271370980297	27.97243277527127	-0.19299603005915525	-0.4188843582690294	0.4612066491509544	0.4612001088170776	584.0514238383771	349.28	5.9803508329481465	259.8081964537691	267.0756637635366	70.21	370.05536882801033	-2.138						2.3437	-2.29206111556952	-2.2985112613243004	-1.9024576727760083	-1.9054246884148318	0.0
2019-12-17 02:15:54+00:00	-155.26267000000004	-82.78420000000004	502.9783338406072														0.5242561974987975	-86.39299669443642	344.8971987240592	-0.0020341873168945312	0.077	26.930684000000003	-2.2340500748147663	27.972319188091888	-0.1930089450335868	-0.4189123892234111	0.4612375122513823	0.4612309719175087	584.0531860055983	349.33	5.981212612052247	259.84566398516	267.11414983779457	70.22	370.04281873105856	-2.138						2.2418	-2.292055523529209	-2.2985055172474484	-1.9024515683988676	-1.9054187298133531	0.0
2019-12-17 02:15:55+00:00	-155.26267000000004	-82.78420000000004	502.9769482512384														0.5200901260664172	-86.3928294362307	344.90623075817484	-0.0020580291748046875	0.0693	26.93072200000001	-2.2331510614880634	27.971481558565984	-0.1930219114536331	-0.4189405319391794	0.4612684983853725	0.4612619580515013	584.0560996991733	349.41	5.982635670271535	259.9076986003841	267.17770199871404	70.24	370.0367359934134	-2.138						2.2418	-2.291996680277684	-2.2984450794197118	-1.9023927912110563	-1.9053613562187817	0.0
2019-12-17 02:15:56+00:00	-155.26267000000004	-82.78420000000004	502.9763455680938														0.4972234293529788	-86.39279619753802	344.9309236218095	-0.002118110656738281	0.0539	26.930712	-2.2320007453350765	27.97034210101447	-0.1930347756737879	-0.4189684527317205	0.4612992401943039	0.46129269986043997	584.0586628652271	349.41	5.982708586057421	259.91115442948586	267.1809583347482	70.24	370.0291990901096	-2.138						2.1399	-2.291917575497338	-2.298363830086572	-1.9023127180326296	-1.9052831950741589	0.0
2019-12-17 02:15:57+00:00	-155.26267000000004	-82.78420000000004	502.9757975510808														0.4866196291669087	-86.39460445290683	344.9516380504891	-0.002029207017686632	0.0693	26.931244000000003	-2.2307762572061365	27.969748226127876	-0.193047603993014	-0.4189962957820032	0.4613298963718726	0.4613233560380122	584.0610267313239	349.36	5.981890175018349	259.87574973866367	267.14440902893034	70.23	370.01892838235335	-2.138						2.4456	-2.291879554566665	-2.2983247763028816	-1.9022719966009056	-1.905243445965716	0.0
2019-12-17 02:15:58+00:00	-155.26267000000004	-82.78420000000004	502.977768397706														0.4932203906115964	-86.39607482811682	344.9565554298449	-0.0020599365234375	0.0616	26.931103999999998	-2.2282779212114376	27.96713809912603	-0.19306040739285804	-0.4190240847412497	0.4613604929942951	0.4613539526604348	584.0637263376501	349.36	5.982057549881146	259.88368100352903	267.15188379986387	70.24	370.0030529168927	-2.138						2.3437	-2.2916987479946784	-2.2981390679681613	-1.9020883601640608	-1.9050641939046744	0.0
2019-12-17 02:15:59+00:00	-155.26267000000004	-82.78420000000004	502.9775741586504														0.4719261088964564	-86.39832494693027	344.96450198958377	-0.0020704269409179688		26.931208	-2.2272894517681885	27.96628649726813	-0.19307328765502288	-0.4190520403973226	0.461391273180452	0.4613847328465974	584.0653839220417	349.39	5.9826562478336	259.9099060725206	267.17862096922266	70.25	369.9961145840319	-2.136							-2.2916418435537445	-2.2980806191880467	-1.9020287276071777	-1.9050059849555436	0.0
2019-12-17 02:16:00+00:00	-155.26267000000004	-82.78420000000004	502.97663131593737														0.4285894097596363	-86.40050749073838	344.98789789831113	-0.002026557922363281	0.0616	26.931234000000003	-2.2263305504126323	27.965377313928233	-0.1930862844189895	-0.4190802489385185	0.4614223317971308	0.4614157914632777	584.066962982369	349.36	5.982230318705821	259.89163191185037	267.1595994589978	70.24	369.9896855823751	-2.134						2.4456	-2.2915771149612985	-2.298014137804811	-1.9019649074474343	-1.9049436882993929	0.0
2019-12-17 02:16:01+00:00	-155.26267000000004	-82.78420000000004	502.9748464246146														0.400889843138552	-86.40260999361679	345.0042441989697	-0.0021076202392578125	0.0693	26.931774	-2.2249963809329407	27.964686107711028	-0.19309914539612474	-0.4191081627915125	0.4614530659462465	0.4614465256123952	584.0694994310552	349.31	5.981462883478242	259.858466234249	267.125326674921	70.24	369.9786574352198	-2.131						2.4456	-2.2915310888808187	-2.2979668633736012	-1.9019173709973785	-1.904897286580841	0.0
2019-12-17 02:16:02+00:00	-155.26267000000004	-82.78420000000004	502.9759120756881														0.4433612218174283	-86.40488972400112	344.97692848860856	-0.0020694732666015625	0.0693	26.93193	-2.225168289991523	27.96503254568893	-0.1931119606082435	-0.41913597745140296	0.4614836908538616	0.4614771505200146	584.0710256866628	349.32	5.981687192655159	259.8681235352919	267.13534406754343	70.24	369.97914378963884	-2.126						2.4456	-2.291556052317775	-2.2979925027865957	-1.901942002813183	-1.9049213304216692	0.0
2019-12-17 02:16:03+00:00	-155.26267000000004	-82.78420000000004	502.9782145272326														0.4790623003659834	-86.40886003566061	344.96861046584206	-0.002086639404296875	0.0616	26.931838	-2.2244244694838406	27.96419692337236	-0.19312488229368768	-0.4191640229696142	0.4615145699899642	0.46150802965612103	584.0735845941023	349.29	5.9813179539428685	259.85229357816206	267.1188542867718	70.24	369.97463071633524	-2.12						2.3437	-2.291499697817395	-2.297934619187541	-1.901883124450204	-1.9048638574984156	0.0
2019-12-17 02:16:04+00:00	-155.26267000000004	-82.78420000000004	502.979428675988														0.4228093174992867	-86.40895338872008	345.0234574042582	-0.0021257400512695312	0.0616	26.932366	-2.222815135281512	27.963222441894	-0.1931377375210148	-0.4191919242674929	0.4615452903300181	0.4615387499961781	584.0753061460673	349.16	5.979288870426718	259.764388351669	267.02823772562925	70.21	369.9618400919677	-2.1109999999999998						2.2418	-2.2914337965817304	-2.297866931216573	-1.9018156681770384	-1.9047980113407144	0.0
2019-12-17 02:16:05+00:00	-155.26267000000004	-82.78420000000004	502.9790422535389														0.4599042913459487	-86.41136541681665	345.02970416102045	-0.002093844943576389	0.0693	26.931948	-2.2234977396293685	27.96341439343519	-0.1931506148184694	-0.4192198736327035	0.4615760635619804	0.4615695232281468	584.0766545992317	349.15	5.979286391061562	259.76423213229464	267.02812700000254	70.21	369.9680690343309	-2.099						2.2418	-2.2914453598181734	-2.2978788087675754	-1.9018283613584859	-1.9048104015548932	0.0
2019-12-17 02:16:06+00:00	-155.26267000000004	-82.78420000000004	502.97660858481566														0.4474966335659456	-86.41209115227161	345.0525808804805	-0.0020704269409179688		26.932848	-2.2238331600076724	27.96477320648228	-0.19316352418480584	-0.4192478923673312	0.46160691321723496	0.4616003728834063	584.0795949216101	349.15	5.979272780174731	259.7632974526516	267.02751915328304	70.21	369.96653820825736	-2.094							-2.2915397520977225	-2.2979757608009117	-1.9019255231275336	-1.9049052441164451	0.0
2019-12-17 02:16:07+00:00	-155.26267000000004	-82.78420000000004	502.97487373885605														0.4295747170111137	-86.41241163277458	345.07225176355485	-0.0020847320556640625	0.0539	26.932835999999998	-2.222714657905806	27.963664117608914	-0.19317638633684034	-0.4192758088532303	0.4616376502492953	0.4616311099154794	584.0822791424622	349.18	5.979917192861643	259.7915735863157	267.0562978906685	70.22	369.9592167415237	-2.09						2.3437	-2.291461212689724	-2.297895094295744	-1.9018475906194032	-1.9048291718362742	0.0
2019-12-17 02:16:08+00:00	-155.26267000000004	-82.78420000000004	502.9742697810157														0.42348062884838217	-86.41291365270956	345.0815247288698	-0.002056121826171875	0.0616	26.933506	-2.222228173890549	27.963951695585138	-0.1931892421650922	-0.41930371157470203	0.4616683721337676	0.461661831799959	584.0843813673526	349.16	5.979600880624977	259.77775904067784	267.04217174607874	70.22	369.9532366649051	-2.0869999999999997						2.4456	-2.291484512321145	-2.297919023376344	-1.9018690602261799	-1.9048501289808304	0.0
2019-12-17 02:16:09+00:00	-155.26267000000004	-82.78420000000004	502.9781054186872														0.3889767614209349	-86.41309611306727	345.1269198681685	-0.0020856857299804688	0.046200000000000005	26.933460000000004	-2.2216878606366603	27.963367457341064	-0.1932020789021268	-0.4193315726543705	0.4616990482087781	0.4616925078749769	584.0880913434115	349.15	5.979512994620972	259.77408856276014	267.0382468571364	70.22	369.9498761927452	-2.084						2.2418	-2.2914467554692948	-2.2978802404896363	-1.9018279285809043	-1.9048099791071145	0.0
2019-12-17 02:16:10+00:00	-155.26267000000004	-82.78420000000004	502.9793837737822														0.3876279222328956	-86.41462182601153	345.15254407725763	-0.0020742416381835933	0.0693	26.933788000000003	-2.222041592239888	27.9640906296022	-0.19321500619296872	-0.4193596305259104	0.4617299409102427	0.4617234005764486	584.0912693510289	349.17	5.9798382169774245	259.7880347687777	267.0527709175381	70.22	369.9508391647293	-2.082						2.3437	-2.2914954467062065	-2.2979302533685697	-1.9018793539066687	-1.9048601769563551	0.0
2019-12-17 02:16:11+00:00	-155.26267000000004	-82.78420000000004	502.97972427558835														0.3978023818946653	-86.41390875401606	345.16819371623467	-0.002097129821777344	0.0616	26.934264000000002	-2.222523411584376	27.965106780346108	-0.19322785165027848	-0.41938751074707226	0.4617606380193176	0.461754097685529	584.0931679259506	349.21	5.980472659694217	259.8153406626002	267.0811044074018	70.23	369.95203795980626	-2.081						2.3437	-2.2915673125389837	-2.2980040665195487	-1.9019516382008341	-1.9049307358041965	0.0
2019-12-17 02:16:12+00:00	-155.26267000000004	-82.78420000000004	502.9789056704098														0.3961665660742004	-86.41255372176096	345.18657455160644	-0.0020284652709960933	0.0693	26.934384	-2.2208411090593883	27.96359532633255	-0.1932407328127218	-0.4194154683522703	0.4617914203524701	0.4617848800186841	584.0948678431424	349.24	5.981097679930709	259.84287606529597	267.1090171000164	70.24	369.94045795545577	-2.08						2.2418	-2.291461935168874	-2.297895833856268	-1.901845691545605	-1.9048273180914133	0.0
2019-12-17 02:16:13+00:00	-155.26267000000004	-82.78420000000004	502.97549217515405														0.3829095865790077	-86.41223748087492	345.2153577070968	-0.0020535786946614585		26.934658000000002	-2.2217389448914533	27.964790226957803	-0.19325368045918787	-0.4194435702386097	0.4618223615477425	0.4618158212139611	584.0984183081622	349.32	5.982390255350878	259.8987286214387	267.16674204759016	70.25	369.94522826231287	-2.08							-2.291543134251042	-2.2979792357664035	-1.9019301518895817	-1.9049097623875644	0.0
2019-12-17 02:16:14+00:00	-155.26267000000004	-82.78420000000004	502.97549153208536														0.3750165955220424	-86.4113784204369	345.2477520006156	-0.002025604248046875	0.0539	26.93475	-2.2214362278117594	27.964597421537967	-0.19326650561055256	-0.4194714065352898	0.4618530102658298	0.4618464699320529	584.0999145983562	349.45	5.984614227546536	259.9953955474768	267.2660621154155	70.28	369.94285713025323	-2.081						2.2418	-2.2915316749556665	-2.2979674642070624	-1.9019167804177841	-1.9048967100985617	0.0
2019-12-17 02:16:15+00:00	-155.26267000000004	-82.78420000000004	502.9770062302665														0.3899224585411517	-86.40980221492815	345.26083486323614	-0.002038002014160156	0.0539	26.935393999999995	-2.2212187265426646	27.96512083230709	-0.1932793773355938	-0.4194993434363	0.4618837698455336	0.4618772295117594	584.1015839554475	349.53	5.98591938781101	260.05196447849715	267.32434908781715	70.3	369.93874997704063	-2.083						2.1399	-2.2915685540948303	-2.2980053435104617	-1.9019547712418767	-1.9049337940564297	0.0
2019-12-17 02:16:16+00:00	-155.26267000000004	-82.78420000000004	502.9762077496953														0.3894801371705316	-86.40963801944902	345.274263456072	-0.002068519592285156	0.0693	26.935538	-2.2215480379757726	27.96560923719744	-0.19329220780099807	-0.4195271911180149	0.4619144311276229	0.4619078907938502	584.1031788828973	349.64	5.987726109398033	260.1303320026787	267.405035218208	70.32	369.9403175838257	-2.086						2.3437	-2.291601338174616	-2.2980390174891734	-1.9019893550674096	-1.904967552319236	0.0
2019-12-17 02:16:17+00:00	-155.26267000000004	-82.78420000000004	502.9767414867411														0.3937056389367859	-86.41102502424773	345.2993662615188	-0.0020427703857421875	0.0616	26.935758000000003	-2.2224179243171083	27.966712443310147	-0.1933051041127848	-0.4195551818014965	0.4619452498430322	0.4619387095092633	584.1056941727611	349.75	5.989494129975919	260.2068625060811	267.48399300556457	70.34	369.9451374342562	-2.089						2.2418	-2.2916798617175096	-2.2981196678879146	-1.9020672681562036	-1.9050436054339381	0.0
2019-12-17 02:16:18+00:00	-155.26267000000004	-82.78420000000004	502.9791040331591														0.3899850813656071	-86.41063739173204	345.3240642726701	-0.0020294189453125	0.0539	26.935894	-2.222308649159688	27.9667610090803	-0.19331798299792266	-0.41958313438420497	0.4619760266616213	0.4619694863278608	584.1084346489141	349.78	5.989974297401344	260.2277105476247	267.50543673645024	70.34	369.9438524083785	-2.0909999999999997						2.4456	-2.2916831648759985	-2.298123060890623	-1.9020709381683665	-1.9050471878311843	0.0
2019-12-17 02:16:19+00:00	-155.26267000000004	-82.78420000000004	502.9779232275406														0.4097710014299076	-86.41024226218289	345.33967169077096	-0.0020151138305664067	0.0616	26.936226	-2.2219088661608226	27.966748666744703	-0.1933307853849748	-0.4196109211882755	0.46200662090282296	0.4620000805690632	584.1106470418271	349.83	5.99077042736221	260.2623006450966	267.5409909946668	70.35	369.93984117527117	-2.095						2.5475000000000003	-2.291682836672642	-2.2981227238818938	-1.9020707011706717	-1.9050469564913883	0.0
2019-12-17 02:16:20+00:00	-155.26267000000004	-82.78420000000004	502.9785740641709														0.4163179043708908	-86.40967393753797	345.35153519695916	-0.0020341873168945312		26.936348	-2.2232109950145875	27.968165753468384	-0.19334373502947744	-0.4196390274756899	0.4620375669314042	0.4620310265976511	584.1122520851108	349.85	5.990976320828751	260.2708866636073	267.5501859626172	70.35	369.9479067591272	-2.0980000000000003							-2.2917799794861966	-2.2982225012535618	-1.9021704819722938	-1.9051443551088707	0.0
2019-12-17 02:16:21+00:00	-155.26267000000004	-82.78420000000004	502.9767913494858														0.4211877643850071	-86.40857643375479	345.3668719655675	-0.0020355648464626735	0.046200000000000005	26.936576000000002	-2.223436893491004	27.968648387737854	-0.19335658608802728	-0.4196669197131303	0.4620682772979807	0.4620617369642348	584.1142870233008	349.89	5.9915543782276215	260.2958774744764	267.5760013483377	70.36	369.9484462340689	-2.103						2.5475000000000003	-2.291813189759852	-2.298256612459478	-1.902204819683547	-1.9051778729919504	0.0
2019-12-17 02:16:22+00:00	-155.26267000000004	-82.78420000000004	502.9763282466442														0.4068910527583365	-86.4080991244261	345.3957625065917	-0.001959800720214844	0.0693	26.936816	-2.2235471748964066	27.969031874650003	-0.19336947033935714	-0.4196948841790713	0.4620990671548767	0.4620925268211337	584.1165230368036	349.96	5.992652248308064	260.34347599841806	267.62503097697504	70.37	369.9481726566363	-2.108						2.4456	-2.2918388455602057	-2.298282965097122	-1.9022322160236649	-1.9052046152161732	0.0
2019-12-17 02:16:23+00:00	-155.26267000000004	-82.78420000000004	502.9757005816453														0.40821573568898817	-86.40722587637373	345.4196653078048	-0.0019979476928710933	0.0616	26.937144	-2.2249037351903658	27.970737265700112	-0.19338235624421105	-0.4197228520441478	0.4621298607909223	0.4621233204571814	584.1184349288033	349.95	5.9923258229517815	260.32886296334374	267.6104531919699	70.37	369.9557441564757	-2.1109999999999998						2.3437	-2.2919574278138293	-2.2984047623985373	-1.9023526416335204	-1.9053221653713603	0.0
2019-12-17 02:16:24+00:00	-155.26267000000004	-82.78420000000004	502.97574371973525														0.42100542712214334	-86.40660680495667	345.4488953136663	-0.002011299133300781	0.0539	26.937336000000005	-2.223773906746084	27.969848926399663	-0.1933952547315473	-0.4197508472870192	0.4621606845577098	0.4621541442239725	584.1196181507852	350.03	5.993707010676193	260.3890919016566	267.6721354642284	70.39	369.94750631804436	-2.114						2.3437	-2.2918961540924894	-2.2983418275453844	-1.9022905998068755	-1.9052616049787772	0.0
2019-12-17 02:16:25+00:00	-155.26267000000004	-82.78420000000004	502.97736902527913														0.4305438487361049	-86.40655636470913	345.4721753402661	-0.0019559860229492188	0.0693	26.937276	-2.2247147575593997	27.970701929035158	-0.19340814744758134	-0.4197788299822535	0.4621914945132322	0.4621849541794956	584.1219435346231	350.12	5.995118448737755	260.4501939400682	267.7351686821252	70.4	369.95395506302594	-2.119						2.4456	-2.2919565789218797	-2.2984038891791165	-1.9023504078226767	-1.9053199849006943	0.0
2019-12-17 02:16:26+00:00	-155.26267000000004	-82.78420000000004	502.9771602426412														0.4534878558643327	-86.40555457303694	345.4909693712855	-0.0019969940185546875	0.0616	26.93753	-2.224936701251563	27.971211333431484	-0.19342091665916647	-0.41980654466449496	0.4622220093682417	0.4622154690345125	584.1237336744343	350.19	5.996207893065669	260.4973943568769	267.7838220262413	70.41	369.95435723065793	-2.124						2.3437	-2.291990436990774	-2.2984386670683987	-1.9023866773859712	-1.9053553883874488	0.0
2019-12-17 02:16:27+00:00	-155.26267000000004	-82.78420000000004	502.9766877504075														0.4732790984007849	-86.40428782263868	345.5211160860208	-0.002056121826171875		26.937536000000005	-2.225339444896698	27.971612639497145	-0.19343383302912115	-0.4198345789109312	0.462252876042601	0.4622463357088765	584.1260151257702	350.2	5.996323371634097	260.5023094753764	267.788979167716	70.41	369.95698646427985	-2.126							-2.2920189823716	-2.2984679856844488	-1.9024148800057932	-1.9053829175430452	0.0
2019-12-17 02:16:28+00:00	-155.26267000000004	-82.78420000000004	502.97760939519685														0.4763574701933669	-86.40276845945337	345.5568933832935	-0.0020751953125	0.0693	26.937734000000006	-2.225288168412817	27.971788755068932	-0.19344674946546972	-0.41986261307753897	0.4622837426722415	0.4622772023385201	584.1279027042542	350.14	5.995239074156423	260.45515898867626	267.7405556760754	70.4	369.9558266876274	-2.129						2.4456	-2.292031546574444	-2.2984808905496363	-1.9024276275168401	-1.9053953606450555	0.0
2019-12-17 02:16:29+00:00	-155.26267000000004	-82.78420000000004	502.97684979770526														0.4924998773582903	-86.4007659055452	345.58222537014257	-0.00202178955078125	0.0539	26.93782	-2.2259701691907487	27.972556961466356	-0.1934596377227885	-0.41989058615693536	0.4623145420285285	0.4623080016948106	584.1295053916872	350.14	5.995128822776644	260.45017462945225	267.73563197489847	70.4	369.959957142557	-2.133						2.4456	-2.292083452017489	-2.298534204779	-1.902481759714548	-1.9054482001380049	0.0
2019-12-17 02:16:30+00:00	-155.26267000000004	-82.78420000000004	502.9768820449382														0.5227833623788324	-86.40032343920811	345.5940735212787	-0.00205230712890625	0.0539	26.937897999999997	-2.2259405398926075	27.972615847887248	-0.19347246030184367	-0.4199184166813771	0.4623451844276567	0.4623386440939405	584.1318579576176	350.14	5.995095214499179	260.4486996442364	267.73413106746636	70.4	369.95944271773595	-2.135						2.5475000000000003	-2.2920894567295256	-2.298540370575164	-1.9024860422890402	-1.9054523804400385	0.0
2019-12-17 02:16:31+00:00	-155.26267000000004	-82.78420000000004	502.9794543841504														0.529641838216177	-86.39985034262335	345.61415332065354	-0.0020246505737304688	0.0693	26.93786	-2.2267239463397988	27.973339855578843	-0.19348532747743385	-0.4199463440060969	0.4623759334060727	0.46236939307236	584.1348374052418	350.15	5.995175099452012	260.4519866985865	267.7376986385668	70.4	369.9647627848159	-2.138						2.4456	-2.2921407706360517	-2.298593074654964	-1.9025368318975813	-1.9055019571118692	0.0
2019-12-17 02:16:32+00:00	-155.26267000000004	-82.78420000000004	502.9799493788214														0.5165092824546281	-86.40071240172323	345.64642647177106	-0.002071380615234375	0.0616	26.937782	-2.228200888606754	27.974700882601386	-0.19349824606423388	-0.4199743828569311	0.4624068051899703	0.4624002648562617	584.1369182174718	350.21	5.996084329669138	260.4911420442865	267.77830382554265	70.41	369.97480722810735	-2.14						2.2418	-2.2922325525201277	-2.2986873476028498	-1.9026323032868302	-1.9055951483598292	0.0
2019-12-17 02:16:33+00:00	-155.26267000000004	-82.78420000000004	502.9783339711085														0.5188369005172135	-86.40019373890318	345.6773782031372	-0.0020589828491210933	0.077	26.937942000000003	-2.2274975850485257	27.974194585299763	-0.19351115088032272	-0.4200023917006687	0.4624376439578727	0.4624311036241706	584.1384899486229	350.19	5.995743666379412	260.47647071398455	267.76309019062967	70.4	369.9695091120237	-2.142						2.5475000000000003	-2.2921969983202817	-2.298650830050581	-1.9025970379056727	-1.905560725241218	0.0
2019-12-17 02:16:34+00:00	-155.26267000000004	-82.78420000000004	502.9766109239565														0.5424657180508018	-86.3986760659378	345.6942068619263	-0.0020751953125		26.938164	-2.228393296912804	27.97532748855588	-0.1935240336953519	-0.4200303529416068	0.4624684302846738	0.4624618899509797	584.1405835300088	350.15	5.99497044435816	260.442592167089	267.72855897493173	70.39	369.9744842262986	-2.1430000000000002							-2.2922751792283886	-2.2987311316899954	-1.902677049390324	-1.9056388257334855	0.0
2019-12-17 02:16:35+00:00	-155.26267000000004	-82.78420000000004	502.97674277221876														0.5619269365535846	-86.39636588764841	345.7105606762172	-0.0020704269409179688	0.0616	26.938024	-2.2285663375611047	27.975337255175425	-0.19353678752668202	-0.4200580343315821	0.462498908466454	0.4624923681327672	584.1417791398687	350.06	5.993413996272343	260.3749721165758	267.6590497743439	70.38	369.97620467873907	-2.144						2.3437	-2.292275395914399	-2.298731354445605	-1.9026774708503	-1.905639237127	0.0
2019-12-17 02:16:37+00:00	-155.26267000000004	-82.78420000000004	502.97841097504835														0.5658510753166581	-86.3960543325544	345.76063017167905	-0.0020620557996961805	0.0693	26.93832	-2.228485495979442	27.975595023384585	-0.19356264867819845	-0.4201141642273537	0.4625607094725695	0.4625541691388897	584.1462021634636	349.95	5.991484027644235	260.2910622262795	267.57285957132854	70.35	369.97444834451136	-2.146						2.1399	-2.292295856148684	-2.298752367520434	-1.9026961378512115	-1.905657458268081	0.0
2019-12-17 02:16:38+00:00	-155.26267000000004	-82.78420000000004	502.9792720661657														0.5558872623375208	-86.39564858359991	345.77799804916464	-0.002033233642578125	0.0539	26.938394	-2.2289402084470247	27.97612626701243	-0.1935754841609965	-0.420142022707016	0.4625913826613147	0.4625848423276431	584.1482902722893	349.91	5.990749661976841	260.2590243099582	267.540063636183	70.34	369.97713339236407	-2.147						2.4456	-2.2923319341081045	-2.2987894246971416	-1.9027336010184899	-1.9056940266106344	0.0
2019-12-17 02:16:39+00:00	-155.26267000000004	-82.78420000000004	502.9785784447358														0.5742965991480763	-86.39509043111715	345.78286761009605	-0.0020427703857421875	0.077	26.938596	-2.2276090739876317	27.97505167301506	-0.19358830417373352	-0.4201698475628205	0.4626220188380861	0.4626154785044176	584.1500984142813	349.98	5.992001543235563	260.3136825094149	267.5959712288086	70.36	369.9675280924191	-2.148						2.2418	-2.2922577780924533	-2.29871325780098	-1.9026584889760747	-1.9056207086265515	0.0
2019-12-17 02:16:40+00:00	-155.26267000000004	-82.78420000000004	502.97893245424973														0.5829162319292158	-86.39680692115496	345.80098783350195	-0.0020122528076171875	0.046200000000000005	26.938858	-2.2291927032941965	27.97690446621823	-0.1936011916192141	-0.4201978190081158	0.4626528163705021	0.4626462760368379	584.1519697939308	349.97	5.991696056827284	260.2999419450385	267.58232855339696	70.36	369.97686968805255	-2.149						2.2418	-2.2923868569198937	-2.298845836829567	-1.9027891508171213	-1.9057482495281202	0.0
2019-12-17 02:16:41+00:00	-155.26267000000004	-82.78420000000004	502.9785243303701														0.5808656127199259	-86.39856102793307	345.826411886492	-0.0020475387573242188		26.939	-2.2282122292044457	27.976106073882647	-0.1936141057005855	-0.4202258478814982	0.4626836772071834	0.4626771368735298	584.1535974324847	349.89	5.990376945661737	260.24283732758204	267.52341854962657	70.34	369.9698195791968	-2.149							-2.2923304328853606	-2.2987878839653115	-1.9027333305586749	-1.905693762610972	0.0
2019-12-17 02:16:42+00:00	-155.26267000000004	-82.78420000000004	502.975997034002														0.5833399172343751	-86.39939683092348	345.84421719188833	-0.002051353454589844	0.0539	26.939202	-2.2284758877318875	27.97659701660541	-0.1936270602579628	-0.4202539651233348	0.4627146352407987	0.4627080949071463	584.1562016118074	349.88	5.990158282294197	260.2332135466952	267.5136532924273	70.34	369.97071220090265	-2.15						2.4456	-2.2923629301580517	-2.2988212643750705	-1.902768205801143	-1.9057278048187036	0.0
2019-12-17 02:16:43+00:00	-155.26267000000004	-82.78420000000004	502.97580500811927														0.5891097722215184	-86.3993256382865	345.85047581641044	-0.0020294189453125	0.0693	26.939405999999998	-2.228043926487598	27.976405055337864	-0.1936397896017156	-0.4202815931566168	0.462745054715079	0.4627385143814283	584.1591264423619	349.88	5.990170864549376	260.23380875870066	267.5142152016275	70.34	369.9670260976845	-2.15						2.4456	-2.292352213609015	-2.2988102550553444	-1.902755103336564	-1.9057150153240618	0.0
2019-12-17 02:16:44+00:00	-155.26267000000004	-82.78420000000004	502.97832885095045														0.5845030593192114	-86.40085916300215	345.86456859993365	-0.0020246505737304688	0.0616	26.93987000000001	-2.227802051933707	27.97669758817551	-0.19365269380976396	-0.4203096007418242	0.4627758920854989	0.4627693517518538	584.1617960205164	349.9	5.9904789615925775	260.2471195044546	267.52797446502444	70.34	369.9635095398433	-2.151						2.2418	-2.292374519211939	-2.298833164425349	-1.9027765319786265	-1.9057359321125795	0.0
2019-12-17 02:16:45+00:00	-155.26267000000004	-82.78420000000004	502.9785965524694														0.561946432165198	-86.40206332549391	345.89468080385916	-0.002088804502744933	0.077	26.940198	-2.22846276727731	27.977722446199326	-0.19366560986414905	-0.4203376341501321	0.4628067578665882	0.4628002175329459	584.1656258346842	349.89	5.990210619136107	260.23520233459055	267.51599059623817	70.34	369.966492336245	-2.153						2.3437	-2.2924437576302834	-2.298904282911225	-1.9028491561002636	-1.9058068214391248	0.0
2019-12-17 02:16:46+00:00	-155.26267000000004	-82.78420000000004	502.97824428859116														0.5600587661362229	-86.40216229878499	345.90951077810035	-0.002064827160957532	0.046200000000000005	26.94056800000001	-2.227313585993296	27.977016898982587	-0.19367854973478688	-0.4203657194195936	0.4628376807159541	0.4628311403823177	584.1674243652059	349.81	5.988886146686382	260.1778413008032	267.4568411636166	70.33	369.9573936257525	-2.153						2.2418	-2.292397571320253	-2.298856842062131	-1.9028002869639329	-1.9057591196661423	0.0
2019-12-17 02:16:47+00:00	-155.26267000000004	-82.78420000000004	502.98012652081337														0.5826490882693864	-86.40183962523466	345.914302984282	-0.0020303726196289067	0.0616	26.940928000000003	-2.2268261911036933	27.97695012213717	-0.1936914374057848	-0.4203936909526909	0.4628684784224848	0.4628619380888495	584.1701156605367	349.74	5.987676428113398	260.125303857049	267.40281650856343	70.31	369.95269066420997	-2.154						2.2418	-2.2923941254195057	-2.2988533022138347	-1.9027962770622842	-1.905755205549156	0.0
2019-12-17 02:16:48+00:00	-155.26267000000004	-82.78420000000004	502.9795825157407														0.5984725866812973	-86.40094043917719	345.9284229336978	-0.002036094665527344		26.941122	-2.2263064093459315	27.976662270401448	-0.19370421029116885	-0.4204214137034097	0.4628990021429068	0.4628924618092738	584.1715265812397	349.76	5.988021784993652	260.14038019429927	267.418239753889	70.32	369.9484619101744	-2.155							-2.292374316764413	-2.298832956579685	-1.9027764225667743	-1.905735825314208	0.0
2019-12-17 02:16:49+00:00	-155.26267000000004	-82.78420000000004	502.97899529638937														0.595027531188447	-86.40027259253594	345.9519366689379	-0.002053260803222656	0.0693	26.941359999999996	-2.226231313880599	27.976860971591126	-0.1937170084432832	-0.4204491912054696	0.4629295861635418	0.4629230458299109	584.1729821499076	349.78	5.988335866532633	260.1539746967602	267.4322662780583	70.32	369.9469784568153	-2.156						2.4456	-2.292388223015437	-2.2988472402586444	-1.902790833243005	-1.905749891766099	0.0
2019-12-17 02:16:50+00:00	-155.26267000000004	-82.78420000000004	502.98132261683685														0.5876009179326599	-86.40023011792061	345.97931783400037	-0.002053260803222656	0.0539	26.941528	-2.2251413815977665	27.975982253820572	-0.19372992054115806	-0.4204772159789822	0.4629604424465653	0.4629539021129368	584.1760327646048	349.73	5.987536571083299	260.1194728951408	267.3965706527284	70.31	369.93911052303736	-2.156						2.2418	-2.2923301433421366	-2.2987875830944384	-1.902729417189152	-1.9056899427152747	0.0
2019-12-17 02:16:51+00:00	-155.26267000000004	-82.78420000000004	502.981829020336														0.5798111211322308	-86.40052494957109	346.0064973413162	-0.002025604248046875	0.0616	26.941738	-2.2245936949346907	27.975686202071532	-0.1937428505961389	-0.42050527975796	0.4629913416700554	0.4629848013364306	584.1797084583808	349.74	5.987710868943265	260.1271199173813	267.40435459683863	70.32	369.93462867805374	-2.157						2.4456	-2.292308562919365	-2.298765418871036	-1.902709019169176	-1.9056700319129336	0.0
2019-12-17 02:16:52+00:00	-155.26267000000004	-82.78420000000004	502.977996137048														0.5913290037878005	-86.40054920167209	346.02150201633486	-0.0020189285278320312	0.0616	26.941865999999997	-2.2254053548524646	27.976630579205217	-0.1937556449279544	-0.4205330491487291	0.4630219167250878	0.4630153763914684	584.1835199690368	349.73	5.987463067222851	260.1161155806556	267.3932880539534	70.31	369.9394346385032	-2.158						2.4456	-2.292371513129185	-2.298830078861182	-1.902775608908725	-1.9057350310916918	0.0
2019-12-17 02:16:53+00:00	-155.26267000000004	-82.78420000000004	502.9773557840519														0.5934725338623558	-86.39944086132203	346.04484971406686	-0.002052519056532118	0.0616	26.941984	-2.2236334503605293	27.975026404754548	-0.19376858517984447	-0.4205611349667756	0.4630528402322366	0.4630462998986274	584.1864321053616	349.67	5.986523788058713	260.07571589577407	267.35134091519376	70.3	369.92728204605294	-2.1590000000000003						2.1399	-2.292262237487824	-2.2987178382434044	-1.9026631360136024	-1.9056252446722464	0.0
2019-12-17 02:16:54+00:00	-155.26267000000004	-82.78420000000004	502.9766145861632														0.6038795124087672	-86.39935933927647	346.0771254627549	-0.0019817352294921875	0.077	26.941692	-2.2235668138609483	27.974627764934894	-0.1937815592458579	-0.42058929419727065	0.4630838445650143	0.4630773042314159	584.1889264763753	349.61	5.985492182950122	260.0310001677661	267.30527060480307	70.29	369.9280533802465	-2.161						2.2418	-2.292233246634229	-2.298688062046013	-1.902634578307296	-1.9055973690439223	0.0
2019-12-17 02:16:55+00:00	-155.26267000000004	-82.78420000000004	502.97594643610114														0.6226659372403046	-86.39963943643566	346.0984493765194	-0.00200653076171875		26.941576	-2.222330501777979	27.973281771922306	-0.19379434869579892	-0.4206170528688325	0.4631144078416166	0.4631078675080283	584.1917122296315	349.57	5.984879024969988	260.0047028521525	267.2778876670607	70.29	369.92039778023764	-2.162							-2.2921409996411186	-2.298593312491732	-1.9025398013578507	-1.905504855655184	0.0
2019-12-17 02:16:56+00:00	-155.26267000000004	-82.78420000000004	502.9772448194941														0.6372190800920529	-86.40016028636923	346.10528084994866	-0.0020246505737304688	0.0616	26.941514	-2.222083177462006	27.97296707635837	-0.19380711706222167	-0.4206447656443786	0.4631449206112319	0.4631383802776495	584.1937876012745	349.49	5.983530140007637	259.9461820084542	267.2176479994017	70.27	369.9190313021341	-2.162						2.4456	-2.2921208795335777	-2.298572645078643	-1.9025175745489868	-1.9054831596651798	0.0
2019-12-17 02:16:57+00:00	-155.26267000000004	-82.78420000000004	502.9792910436473														0.6519450473230193	-86.40190763126812	346.1154908873021	-0.002051353454589844	0.046200000000000005	26.941562	-2.2205921005840232	27.971559753397287	-0.1938200613639007	-0.420672860377956	0.4631758539104532	0.4631693135768759	584.1968071505662	349.45	5.982920217088183	259.9200405893383	267.1904095357885	70.27	369.9090143117954	-2.1630000000000003						2.3437	-2.2920233903875107	-2.2984725126934618	-1.9024188042308372	-1.905386748058396	0.0
2019-12-17 02:16:58+00:00	-155.26267000000004	-82.78420000000004	502.9779533672592														0.6336075183713656	-86.40475955964676	346.13474224592187	-0.002026557922363281	0.077	26.941370000000006	-2.2202865259468414	27.97104086284185	-0.19383299762294406	-0.4207009376802792	0.4632067680124742	0.4632002276789029	584.198772713899	349.52	5.9841370514524925	259.9730355727436	267.24475197398584	70.28	369.9077983336664	-2.164						2.3437	-2.2919867087621304	-2.298434836890085	-1.902381989177636	-1.9053508121296845	0.0
2019-12-17 02:16:59+00:00	-155.26267000000004	-82.78420000000004	502.97779801065764														0.6140512617255063	-86.40850193013809	346.1476810631275	-0.002041816711425781	0.0539	26.94112800000001	-2.220427441715344	27.970901193514923	-0.19384578094692329	-0.4207286831358663	0.4632373167223942	0.4632307763888245	584.1998783615034	349.41	5.9822485093941475	259.89102563531446	267.1604118344411	70.26	369.90973498112436	-2.165						2.2418	-2.2919782897018925	-2.298426187908856	-1.9023717158950315	-1.9053407841631795	0.0
2019-12-17 02:17:00+00:00	-155.26267000000004	-82.78420000000004	502.980190388443														0.5977539270139426	-86.41210350413576	346.14896222590147	-0.00206756591796875	0.0693	26.94094	-2.218082464676106	27.968385997847466	-0.1938585531024728	-0.4207564039769261	0.4632678384029901	0.4632612980694245	584.2028980747767	349.46	5.983266280626719	259.9358773862413	267.20586433966884	70.27	369.895078951768	-2.165						1.8342	-2.2918049911454905	-2.298248189838761	-1.90219467451875	-1.9051679700498216	0.0
2019-12-17 02:17:01+00:00	-155.26267000000004	-82.78420000000004	502.97890859790346														0.5591948915627722	-86.41649478401598	346.15133256004447	-0.0020546383327907985	0.046200000000000005	26.940988	-2.2164637806978083	27.96685375207221	-0.1938715592610984	-0.4207846327917649	0.4632989193641931	0.4632923790306333	584.2051188119098	349.48	5.983691670496058	259.9547454199097	267.2248617672255	70.28	369.8842226270652	-2.166						2.1399	-2.291699022172227	-2.2981393481452623	-1.902087134491132	-1.9050629974929119	0.0
2019-12-17 02:17:02+00:00	-155.26267000000004	-82.78420000000004	502.9784034324745														0.4995116733961947	-86.4217156627211	346.1740240986203	-0.0020322799682617188		26.940058	-2.2135525220542567	27.96293466328484	-0.19388450363074386	-0.4208127277282377	0.4633298528761344	0.4633233125425759	584.2068497609375	349.48	5.983945068123575	259.96674510884924	267.2361782169548	70.29	369.86892198211166	-2.166							-2.291428826711745	-2.297861826124173	-1.9018100746244355	-1.9047925512968804	0.0
2019-12-17 02:17:03+00:00	-155.26267000000004	-82.78420000000004	502.97940535088617														0.4623232960987352	-86.42852562704105	346.1833091017405	-0.002020835876464844	0.0693	26.94013600000001	-2.2117465378496206	27.961252513720414	-0.1938973517134963	-0.42084061354842217	0.4633605561690802	0.463354015835531	584.2091656712778	349.49	5.98419412839722	259.9779907188946	267.2473009653953	70.29	369.856712095348	-2.168						2.5475000000000003	-2.2913139592423537	-2.2977438441219733	-1.901692067897902	-1.9046773610555636	0.0
2019-12-17 02:17:04+00:00	-155.26267000000004	-82.78420000000004	502.98125344267515														0.4304973569130192	-86.43359946457048	346.16939045969747	-0.0020580291748046875	0.0693	26.939724	-2.2107605115328353	27.95981494770308	-0.1939101503230632	-0.42086839225613376	0.463391141476157	0.4633846011426141	584.2120740033371	349.56	5.985470528157125	260.0338064187709	267.30430352638666	70.31	369.85193068357887	-2.169						2.4456	-2.2912140287383314	-2.2976412051363195	-1.9015903088149289	-1.90457803046045	0.0
2019-12-17 02:17:05+00:00	-155.26267000000004	-82.78420000000004	502.9766575950616														0.4277835978741389	-86.4358120049169	346.146801689497	-0.0020341873168945312	0.0616	26.939304	-2.208119637770105	27.956748017038766	-0.19392304306955271	-0.42089637482257664	0.4634219513274509	0.4634154109939111	584.2171956229214	349.56	5.985667188746997	260.04312601695113	267.3130861645701	70.31	369.8362822018938	-2.169						2.3437	-2.2909991530364056	-2.2974205085732082	-1.9013740976171944	-1.9043669785059183	0.0
2019-12-17 02:17:06+00:00	-155.26267000000004	-82.78420000000004	502.9752178212574														0.4114124481199123	-86.43675201330362	346.14536511575216	-0.0020399093627929688	0.0616	26.938716	-2.2058890962271573	27.953888628727103	-0.19393598702514456	-0.4209244688751087	0.4634528838632994	0.4634463435297634	584.2196465903603	349.47	5.984295841097005	259.98427195537784	267.25184333883914	70.3	369.8240428822364	-2.17						2.4456	-2.2908026183592085	-2.2972186466360287	-1.9011721431235469	-1.9041698422595132	0.0
2019-12-17 02:17:07+00:00	-155.26267000000004	-82.78420000000004	502.9767273604647														0.4013514730495441	-86.43800557791515	346.175968479394	-0.002022743225097656	0.0539	26.93836	-2.207708339676669	27.955264274171896	-0.19394886065939707	-0.4209524102509022	0.4634836483060879	0.4634771079725567	584.2213016932487	349.54	5.985392053334503	260.0315482783534	267.30079893009685	70.31	369.83749728622803	-2.171						2.4456	-2.2908975338415374	-2.2973161332997827	-1.9012680793027048	-1.9042634896818271	0.0
2019-12-17 02:17:08+00:00	-155.26267000000004	-82.78420000000004	502.97911910494565														0.40198526508532784	-86.4374347005748	346.20629498745836	-0.0020542144775390625	0.0616	26.93813	-2.2059732607300786	27.953299262970628	-0.19396174650039308	-0.42098037790184695	0.4635144417209289	0.4635079013874141	584.2235659023114	349.49	5.984662939573169	260.0003694046494	267.2682375391004	70.3	369.8270356720163	-2.171						2.1399	-2.2907639836276585	-2.297178962101712	-1.901129625382057	-1.9041283388111825	0.0
2019-12-17 02:17:09+00:00	-155.26267000000004	-82.78420000000004	502.9813759110477														0.4438058552986112	-86.43433786956223	346.21697877998116	-0.0020465335330447643		26.937846	-2.2061857782035124	27.95318302881947	-0.1939745620810964	-0.42100819332811695	0.4635450674788362	0.4635385271453257	584.2260681232016	349.4	5.983114631966661	259.93313342905924	267.19909188305627	70.28	369.8296125484436	-2.1719999999999997							-2.2907553637134983	-2.29717010870102	-1.9011209187929117	-1.9041198399201285	0.0
2019-12-17 02:17:10+00:00	-155.26267000000004	-82.78420000000004	502.9775733574272														0.4808447004452202	-86.42954303807673	346.23778557057864	-0.0020560240134214745	0.077	26.937556	-2.2083160859029305	27.95494200284702	-0.19398731525676946	-0.4210358730827769	0.4635755439009973	0.4635690035674913	584.2311275936112	349.35	5.982145157205747	259.89057042011984	267.1557962433011	70.27	369.84483013433896	-2.1719999999999997						2.5475000000000003	-2.2908724371629807	-2.29729035788657	-1.9012439098619789	-1.9042398968697831	0.0
2019-12-17 02:17:11+00:00	-155.26267000000004	-82.78420000000004	502.97931563692254														0.5052470357215448	-86.42616422330576	346.27933006180467	-0.0020122528076171875	0.0693	26.937106	-2.2106495258113954	27.956711887870146	-0.1940003038871856	-0.4210640641705444	0.4636065832622926	0.4636000429287912	584.2361836362925	349.4	5.982889862976871	259.92247617607785	267.18905395571426	70.28	369.86206967481706	-2.1719999999999997						2.4456	-2.290997795227894	-2.297419108908749	-1.9013673568236484	-1.9043603985472808	0.0
2019-12-17 02:17:12+00:00	-155.26267000000004	-82.78420000000004	502.98143220377136														0.5177757857681375	-86.42210456950943	346.3354583009932	-0.002096176147460937	0.0539	26.936856	-2.213344180360074	27.95906881844553	-0.19401322401660887	-0.4210921065017049	0.4636374588526712	0.463630918519175	584.2389483271745	349.42	5.983066080239045	259.9295358377099	267.19692361814305	70.27	369.8808431411815	-2.173						2.0380000000000003	-2.291158048994464	-2.29758370738752	-1.9015324306667305	-1.9045215334907224	0.0
2019-12-17 02:17:13+00:00	-155.26267000000004	-82.78420000000004	502.98060201594666														0.5278031801183675	-86.41765767305452	346.37505216699645	-0.0020647048950195312	0.0616	26.936148	-2.216894834362664	27.96174050393279	-0.19402609485024144	-0.4211200415555921	0.4636682163817337	0.4636616760482487	584.2413628814262	349.47	5.9837521106019675	259.95866424229456	267.2275609535866	70.28	369.90715892481353	-2.173						2.2418	-2.2913408046088977	-2.2977714165026577	-1.9017187469764607	-1.9047034034034624	0.0
2019-12-17 02:17:14+00:00	-155.26267000000004	-82.78420000000004	502.9796892077543														0.5599790680263812	-86.41459292851093	346.3994323351616	-0.002048492431640625	0.0539	26.936190000000003	-2.2194805772739943	27.964325942755753	-0.19403884284993972	-0.421147710162224	0.4636986805129259	0.4636921401794487	584.2427457818934	349.42	5.9827293139215545	259.9135760596957	267.18188401757624	70.26	369.92400248859525	-2.173						2.2418	-2.2915161754422577	-2.297951544001347	-1.901900443383906	-1.9048807630321172	0.0
2019-12-17 02:17:15+00:00	-155.26267000000004	-82.78420000000004	502.9779132516731														0.583863988105201	-86.4126160971546	346.4214423249376	-0.002022743225097656	0.0616	26.935402000000003	-2.2222016285317725	27.966092995726058	-0.19405176250246475	-0.4211757512091009	0.4637295547373102	0.4637230144038354	584.2449742134197	349.42	5.982617467476912	259.9082702270881	267.1768890826172	70.26	369.94519218814287	-2.173						2.2418	-2.2916368212176734	-2.298075460184207	-1.9020230772826452	-1.9050004695176803	0.0
2019-12-17 02:17:16+00:00	-155.26267000000004	-82.78420000000004	502.97752460619034														0.5835289199008332	-86.41237133791199	346.4443823108058	-0.0020847320556640625		26.935408000000002	-2.225746143303707	27.969578052272247	-0.19406469976307736	-0.42120383078498497	0.4637604713233766	0.4637539309899063	584.2468051160038	349.38	5.9816782247142495	259.8665848416014	267.134943569506	70.24	369.96850110512565	-2.175							-2.2918743551758833	-2.2983194370921827	-1.90226791649972	-1.9052394632851428	0.0
2019-12-17 02:17:17+00:00	-155.26267000000004	-82.78420000000004	502.97553398137114														0.5829353228437807	-86.41468867593346	346.46649352827575	-0.002012754741467928	0.0616	26.93549	-2.2281187018323942	27.971999206487002	-0.19407759777358954	-0.421231825168555	0.4637912941101844	0.4637847537767162	584.2492870779338	349.36	5.981210547593394	259.8456551808823	267.1140576414111	70.23	369.98378402726587	-2.173						2.3437	-2.2920412096287044	-2.298490816308297	-1.9024381642989696	-1.90540564580776	0.0
2019-12-17 02:17:18+00:00	-155.26267000000004	-82.78420000000004	502.9775740035563														0.5792988523839631	-86.41763140952732	346.4736061946444	-0.002009743138363487	0.0693	26.935206	-2.2299121535194066	27.973432495799216	-0.19409041540489247	-0.4212596449318333	0.4638219246652083	0.4638153843317425	584.2514702621896	349.38	5.981431883259658	259.8549084988366	267.1239422404309	70.23	369.99677894797026	-2.175						2.2418	-2.2921412103534258	-2.2985935272940687	-1.9025383203174795	-1.9055034099851904	0.0
2019-12-17 02:17:19+00:00	-155.26267000000004	-82.78420000000004	502.97931271294783														0.5596808596288146	-86.42049084906802	346.4752169033098	-0.0020389556884765625	0.0539	26.93446	-2.232441866141146	27.975060802026743	-0.19410323633214915	-0.42128747185244103	0.4638525630999961	0.4638460227665348	584.2533285384543	349.43	5.982184805909013	259.88720650561316	267.1575669092767	70.24	370.01653882392685	-2.175						2.1399	-2.2922522376286087	-2.2987075655976934	-1.9026513100620823	-1.9056137011760041	0.0
2019-12-17 02:17:20+00:00	-155.26267000000004	-82.78420000000004	502.9791704093257														0.4995455233691598	-86.42576872094278	346.4866297760585	-0.0020389556884765625	0.0693	26.934612000000005	-2.2336781918129667	27.976449556541862	-0.19411619385438306	-0.4213155952681388	0.463883527981603	0.4638769876481429	584.2551253428454	349.43	5.982094729246678	259.8829421659156	267.153544188026	70.23	370.024043005287	-2.175						2.3437	-2.2923456014106094	-2.2988034642832944	-1.9027491712163829	-1.9057092248994576	0.0
2019-12-17 02:17:21+00:00	-155.26267000000004	-82.78420000000004	502.975885924248														0.45540860510997294	-86.43145481030463	346.49468802399167	-0.002041816711425781	0.0616	26.934486000000003	-2.2344293964483084	27.977042479439437	-0.19412901241538252	-0.4213434170098761	0.4639141607225745	0.463907620389117	584.2585957298451	349.41	5.981714531273602	259.86627516001187	267.1365649791373	70.23	370.0295140768722	-2.175						2.2418	-2.2923862318161423	-2.2988451967668597	-1.9027905917688683	-1.905749656060032	0.0
2019-12-17 02:17:22+00:00	-155.26267000000004	-82.78420000000004	502.9769973328938														0.4167762502349121	-86.43701699467613	346.49561444975296	-0.002017974853515625	0.0539	26.93446800000001	-2.235852742625172	27.97841783093918	-0.1941419608979708	-0.4213715210091323	0.4639451041867544	0.4639385638533045	584.2613876035692	349.38	5.981113072669709	259.83979808237075	267.1097045222262	70.22	370.0389659309245	-2.175						2.2418	-2.292481990655708	-2.2989435521452872	-1.9028871889393333	-1.9058439457359373	0.0
2019-12-17 02:17:23+00:00	-155.26267000000004	-82.78420000000004	502.9788260455358														0.3828865806792326	-86.44187768142035	346.4830620993464	-0.0020170211791992188		26.934515999999995	-2.2377347250397928	27.98031988085609	-0.1941548243165016	-0.4213994398979204	0.463975843931182	0.463969303597738	584.2635960880423	349.33	5.980134956734348	259.79682471781695	267.06602297745206	70.21	370.0511607894864	-2.175							-2.292612740710265	-2.2990778495699966	-1.9030209208696218	-1.905974482811404	0.0
2019-12-17 02:17:24+00:00	-155.26267000000004	-82.78420000000004	502.97801650135244														0.3659678594376877	-86.44669257305216	346.4606932427877	-0.0020236968994140625	0.046200000000000005	26.934254	-2.2364541665780733	27.978763573013797	-0.19416767822667247	-0.42142733839074414	0.46400656117240796	0.4640000208389672	584.2653386578538	349.29	5.979535290734625	259.77116652491713	267.03924257620366	70.2	370.04381486034936	-2.176						2.1399	-2.292504808398085	-2.2989669894628286	-1.902911078611526	-1.9058672647089367	0.0
2019-12-17 02:17:25+00:00	-155.26267000000004	-82.78420000000004	502.9787857895325														0.35387683494898914	-86.45099614629926	346.43814397539404	-0.0020569249203330592	0.0616	26.934118	-2.2373010810663194	27.97943778731997	-0.1941805871633383	-0.42145535633496295	0.4640374099299859	0.4640308695965473	584.2666633791868	349.32	5.980006385087116	259.791462063493	267.0602811139753	70.2	370.04996283285556	-2.176						2.3437	-2.292552820999892	-2.29901630275513	-1.902958191772428	-1.9059132523541364	0.0
2019-12-17 02:17:26+00:00	-155.26267000000004	-82.78420000000004	502.9799506195752														0.32307748657288743	-86.4555238978586	346.4380922688199	-0.002040863037109375	0.077	26.93428	-2.2385234751382144	27.98082427098939	-0.19419341536150087	-0.4214831990212025	0.4640680657262588	0.4640615253928211	584.2687082425088	349.42	5.981628472544898	259.86158047614606	267.13272169423067	70.22	370.0573353778365	-2.176						2.1399	-2.2926465276426984	-2.2991125536459647	-1.9030559171102748	-1.9060086429361025	0.0
2019-12-17 02:17:27+00:00	-155.26267000000004	-82.78420000000004	502.976955514029														0.2891447109414649	-86.45934489825338	346.4460937373246	-0.0020427703857421875	0.0693	26.934132	-2.2371056968841505	27.979263441462532	-0.19420630356429944	-0.4215111719887881	0.4640988649581788	0.4640923246247428	584.2720490438902	349.48	5.982756023195728	259.9109596130346	267.1830768233711	70.24	370.0486127316892	-2.176						2.2418	-2.2925388736327736	-2.2990019789514715	-1.9029459705201897	-1.9059013230670685	0.0
2019-12-17 02:17:28+00:00	-155.26267000000004	-82.78420000000004	502.9788830611776														0.239510028341754	-86.4634953504918	346.4568351087181	-0.0020465850830078125	0.0693	26.934222	-2.2359079239026705	27.97818944379287	-0.19421913441664607	-0.4215390204984801	0.4641295271541868	0.4641229868207526	584.2759616265935	349.53	5.98368137681594	259.95143166196	267.2244020631835	70.25	370.0403555711058	-2.176						2.2418	-2.292467320748455	-2.298928482799062	-1.902870676979056	-1.9058278282227257	0.0
2019-12-17 02:17:29+00:00	-155.26267000000004	-82.78420000000004	502.9801299680117														0.1999545871828521	-86.46600613025238	346.46811468007246	-0.00208282470703125	0.0539	26.93426800000001	-2.2362668596592616	27.978594806989573	-0.1942320831696548	-0.4215671248512254	0.4641604710525794	0.4641539307191521	584.2785141929843	349.58	5.984511039478528	259.9873725034964	267.26145385370546	70.26	370.0425266037892	-2.176						2.1399	-2.2924946067602727	-2.298956509708102	-1.902899245675992	-1.9058557144511652	0.0
2019-12-17 02:17:30+00:00	-155.26267000000004	-82.78420000000004	502.9796088877269														0.17592195986448722	-86.46756302424306	346.4857872985147	-0.0020551681518554688		26.934696000000002	-2.233186096000709	27.976061252994672	-0.19424490547251133	-0.42159495461909546	0.4641911126489846	0.4641845723155609	584.2797944594965	349.58	5.984672987501272	259.99504885586987	267.268686268137	70.27	370.0204587947937	-2.176							-2.292321246037965	-2.298778446093236	-1.9027220454789804	-1.9056827470832596	0.0
2019-12-17 02:17:31+00:00	-155.26267000000004	-82.78420000000004	502.9794960678552														0.1855516171493908	-86.46830120278227	346.49543607676316	-0.0020732879638671875	0.046200000000000005	26.934842	-2.2324449124706067	27.975501067216328	-0.19425773250315195	-0.4216227949565599	0.4642217658234561	0.4642152254900345	584.2811491751291	349.53	5.983852693453857	259.9595540865282	267.23205286930903	70.26	370.01497080313385	-2.176						2.2418	-2.292282915997728	-2.2987390764095794	-1.9026829635147504	-1.905644598600288	0.0
2019-12-17 02:17:33+00:00	-155.26267000000004	-82.78420000000004	502.97900005718236														0.21354897608255152	-86.46490135562262	346.54718720717165	-0.002057002140925481	0.046200000000000005	26.93556	-2.227843835721414	27.97180854834005	-0.1942835541530734	-0.4216788389187838	0.4642834722518597	0.4642769319184497	584.2841459028564	349.53	5.984088323979224	259.9707245258612	267.2425758604718	70.27	369.98168719242614	-2.176						2.1399	-2.2920297635247118	-2.2984790582764467	-1.9024249005016425	-1.9053926987509129	0.0
2019-12-17 02:17:34+00:00	-155.26267000000004	-82.78420000000004	502.979217687212														0.2443013457919749	-86.460743521421	346.5781694208372	-0.0020650915197423987	0.0539	26.935886000000004	-2.2256379264669515	27.970016528347514	-0.1942963963086229	-0.4217067118379332	0.464314161347334	0.4643076210139312	584.2855096226807	349.5	5.983689538325997	259.95385298241087	267.2247665469365	70.26	369.96581089981794	-2.176						2.2418	-2.291908430668062	-2.298354433678136	-1.9022996219863693	-1.905270411731308	0.0
2019-12-17 02:17:35+00:00	-155.26267000000004	-82.78420000000004	502.9802012555731														0.2999224292207655	-86.45598279748094	346.61045598030984	-0.0020923614501953125	0.0539	26.936442	-2.22383927799862	27.968888498026672	-0.19430929471407304	-0.42173470702255145	0.4643449850269492	0.4643384446935486	584.2868209641867	349.5	5.983760821087168	259.9572350330503	267.22794995394503	70.27	369.9516570369837	-2.176						2.3437	-2.291831349366852	-2.298275262645166	-1.9022214311301555	-1.9051940878248301	0.0
2019-12-17 02:17:36+00:00	-155.26267000000004	-82.78420000000004	502.97781128793343														0.3683236945809812	-86.4515574979073	346.63510222910276	-0.0020647048950195312	0.0539	26.936704	-2.220211654976001	27.9656311142262	-0.1943221633256014	-0.42176263751018617	0.4643757374789205	0.4643691971455196	584.2895071644832	349.53	5.984482644212902	259.98941760704946	267.2601857534508	70.28	369.92668029154646	-2.176						2.4456	-2.2916063296053983	-2.2980441429670257	-1.9019931039616635	-1.9049712117209436	0.0
2019-12-17 02:17:37+00:00	-155.26267000000004	-82.78420000000004	502.9777042341263														0.4179968980197005	-86.4460134261854	346.6677510577244	-0.0021009445190429688		26.937316	-2.2178410249779468	27.96400535735279	-0.1943350057184164	-0.4217905110169557	0.4644064272073781	0.4643998868739818	584.2913564233	349.53	5.9845862192259744	259.99432850061453	267.2648112956871	70.29	369.90853415338415	-2.176							-2.291496679561752	-2.2979315191252945	-1.9018800633879798	-1.9048608695026328	0.0
2019-12-17 02:17:38+00:00	-155.26267000000004	-82.78420000000004	502.9787882819878														0.4322041768354832	-86.44230431000179	346.71891340824686	-0.0020914077758789067	0.0539	26.93729	-2.2171970187975747	27.96334406611595	-0.1943478141597902	-0.4218183108986033	0.4644370358595876	0.46443049552619503	584.2926276171057	349.46	5.983445260686778	259.9449279276258	267.2138573855077	70.27	369.904402272423	-2.175						2.3437	-2.291451176911291	-2.2978847828577256	-1.9018335619262363	-1.904815477991982	0.0
2019-12-17 02:17:39+00:00	-155.26267000000004	-82.78420000000004	502.97741049408205														0.4665186940999046	-86.43885858905175	346.7525930421489	-0.0020895004272460933	0.046200000000000005	26.937621999999998	-2.214963088070479	27.96153365414511	-0.1943608048261099	-0.4218465061946994	0.4644680798949778	0.4644615395615914	584.2945254063325	349.35	5.981677178259393	259.8685729867977	267.13489683602273	70.26	369.88831513725154	-2.175						2.2418	-2.291326511276209	-2.297756738438224	-1.901707025826488	-1.9046919619955371	0.0
2019-12-17 02:17:40+00:00	-155.26267000000004	-82.78420000000004	502.977334365186														0.5142266489015743	-86.43530407843453	346.7705567088115	-0.0020742416381835933	0.0539	26.938232	-2.2143567431395894	27.961636689252373	-0.19437366208017226	-0.42187441199175296	0.4644988051694472	0.4644922648360658	584.2960946305892	349.3	5.980813335451035	259.8310180711761	267.09631859908086	70.25	369.881790923805	-2.175						2.2418	-2.2913345310333244	-2.2977649757907006	-1.9017154252782915	-1.9047001609826475	0.0
2019-12-17 02:17:41+00:00	-155.26267000000004	-82.78420000000004	502.97633558307024														0.5253176791942756	-86.43285451390787	346.79116558223063	-0.0020542144775390625	0.0693	26.938428	-2.2156929819905526	27.96317186720785	-0.19438649191565452	-0.4219022582373804	0.4645294648836347	0.4645229245502629	584.2976931456922	349.33	5.981227868286968	259.84863901173355	267.11483116387865	70.25	369.8897710913695	-2.175						2.2418	-2.2914393432539018	-2.297872630442262	-1.9018236341817012	-1.9048057872091124	0.0
2019-12-17 02:17:42+00:00	-155.26267000000004	-82.78420000000004	502.97610056509694														0.4988289649577265	-86.43378687551058	346.82030687437134	-0.0020726521809895835	0.0539	26.939052000000004	-2.2135436942279365	27.961776186175708	-0.19439939424494065	-0.4219302617667171	0.4645602977841851	0.4645537574508153	584.2997770862472	349.36	5.981860773519374	259.87648780343017	267.1430959914391	70.26	369.8730380373983	-2.173						2.2418	-2.291346788776446	-2.2977775647158016	-1.9017267849289743	-1.9047112495172125	0.0
2019-12-17 02:17:43+00:00	-155.26267000000004	-82.78420000000004	502.9796787513849														0.4668769743291323	-86.43602658232858	346.8428147128033	-0.0020494461059570312	0.0693	26.939462	-2.213148146893605	27.961856417786063	-0.19441226693757235	-0.4219582010504036	0.4645910599328176	0.4645845195994482	584.3034434473467	349.42	5.982882525467748	259.9208565987044	267.1887262709053	70.27	369.86873499324776	-2.173						2.3437	-2.291354025948923	-2.2977849971486606	-1.901733200919148	-1.9047175123785	0.0
2019-12-17 02:17:44+00:00	-155.26267000000004	-82.78420000000004	502.9801837160328														0.4452405755294435	-86.43690717540882	346.85387676442144	-0.002066612243652344		26.939591999999998	-2.21393598311855	27.962777802673827	-0.1944252002922783	-0.42198627205337136	0.4646219670981931	0.4646154267648296	584.3047236894918	349.4	5.982495725047459	259.90381945086546	267.1714522042363	70.27	369.8733806781515	-2.1719999999999997							-2.2914173028419773	-2.2978499897195865	-1.9017981681423144	-1.9047809290006408	0.0
2019-12-17 02:17:45+00:00	-155.26267000000004	-82.78420000000004	502.9800506831992														0.4387716415813737	-86.43879747117218	346.8546100205748	-0.002051353454589844	0.0539	26.940040000000003	-2.214144567219084	27.96349484088273	-0.1944380648940121	-0.4220141936966684	0.4646527098394856	0.4646461695061269	584.3061291922695	349.35	5.981592722690303	259.8644081108636	267.13112514640073	70.26	369.8728931773802	-2.1719999999999997						2.3437	-2.2914670363851184	-2.2979010719295423	-1.9018493883066605	-1.9048309266145207	0.0
2019-12-17 02:17:46+00:00	-155.26267000000004	-82.78420000000004	502.97929660506463														0.4306914940698303	-86.44168409185232	346.86832311804886	-0.0020627975463867188	0.0539	26.940436	-2.214745766588563	27.96453699837366	-0.19445095699092446	-0.42204217508193465	0.4646835183461716	0.4646769780128132	584.3082889986182	349.35	5.981525253126893	259.86121351274613	267.1281120324656	70.26	369.87520757399733	-2.1719999999999997						2.0380000000000003	-2.291539686223912	-2.297975691134795	-1.901923345857012	-1.9049031188183485	0.0
2019-12-17 02:17:47+00:00	-155.26267000000004	-82.78420000000004	502.9789931089672														0.3912964930836917	-86.44561482337187	346.8797627399385	-0.0020694732666015625	0.046200000000000005	26.940986	-2.215030393319364	27.965445273927568	-0.1944637628272176	-0.4220699693874589	0.4647141208438274	0.4647075805104701	584.3099742043711	349.37	5.981808348976294	259.8732827053416	267.14075477099374	70.26	369.8747971170816	-2.1719999999999997						2.3437	-2.291602756530228	-2.298040471816459	-1.9019881938070844	-1.904966418780132	0.0
2019-12-17 02:17:48+00:00	-155.26267000000004	-82.78420000000004	502.97880917613486														0.36952188227009625	-86.44916639932453	346.88913074200417	-0.002051353454589844	0.077	26.941038	-2.215273750455527	27.96574359757847	-0.1944765964012948	-0.4220978236779393	0.4647447894290853	0.4647382490957334	584.3116535212249	349.46	5.9833450665970105	259.93996832647855	267.2093828314595	70.28	369.87618241570533	-2.171						2.2418	-2.2916230756599867	-2.298061342141716	-1.9020092482992124	-1.9049869706623768	0.0
2019-12-17 02:17:49+00:00	-155.26267000000004	-82.78420000000004	502.9777886927597														0.3448673115686295	-86.45341565264955	346.90080326136354	-0.002045264610877404	0.0616	26.941382	-2.2167639019682146	27.96759920239083	-0.1944895327256885	-0.4221259009948251	0.4647757035716789	0.4647691632383302	584.3136610632787	349.44	5.982882652501319	259.91941005863816	267.1887319440801	70.27	369.88456050579697	-2.171						2.3437	-2.291750198992973	-2.2981919134212245	-1.9021402491245047	-1.9051148440652863	0.0
2019-12-17 02:17:50+00:00	-155.26267000000004	-82.78420000000004	502.97672319513987														0.3307909289298424	-86.45684321028665	346.91919844691915	-0.0020403475374788853	0.0539	26.941803999999998	-2.2177200248747257	27.96901938941505	-0.19450241032513385	-0.4221538510590897	0.4648064775649177	0.4647999372315707	584.3154956162965	349.38	5.981763596368077	259.87043493694307	267.13875617043016	70.26	369.8891029229911	-2.171						2.2418	-2.2918488799129717	-2.29829326997441	-1.9022408128856159	-1.9052130068162432	0.0
2019-12-17 02:17:51+00:00	-155.26267000000004	-82.78420000000004	502.97771539587455														0.3337650600416746	-86.4590270791514	346.9274988472831	-0.002081871032714844		26.942066	-2.216987144516501	27.968599587168907	-0.19451530035943365	-0.42218182790719977	0.4648372810876784	0.4648307407543346	584.3173255743021	349.31	5.980606891115374	259.8202893913338	267.0870990299424	70.24	369.88319311082665	-2.17							-2.291821284804719	-2.2982649258055208	-1.9022118217003652	-1.90518470782975	0.0
2019-12-17 02:17:52+00:00	-155.26267000000004	-82.78420000000004	502.97866839806915														0.3302801127501619	-86.45969324404663	346.9340361701428	-0.00208282470703125	0.0616	26.942560000000004	-2.21781387890594	27.969975371169085	-0.19452810596647813	-0.4222096214652993	0.4648678828105654	0.4648613424772269	584.3188780892177	349.37	5.981545058950357	259.8606991819525	267.1289965380065	70.25	369.88658428271987	-2.17						2.2418	-2.291916852268017	-2.2983630847842234	-1.9023094040605444	-1.9052799602323982	0.0
2019-12-17 02:17:53+00:00	-155.26267000000004	-82.78420000000004	502.97844489135565														0.3120952974835933	-86.4594239137877	346.9532416084605	-0.0020122528076171875	0.0616	26.94291	-2.2186042917516633	27.97115158548536	-0.1945409882658472	-0.4222375815933837	0.4648986679108494	0.4648921275775113	584.3198281789587	349.37	5.981468736532753	259.85708611927106	267.1255880656758	70.25	369.89033166016713	-2.17						2.4456	-2.291997480383173	-2.2984459003507056	-1.902392695372564	-1.9053612626688463	0.0
2019-12-17 02:17:54+00:00	-155.26267000000004	-82.78420000000004	502.9775881975075														0.3049228626291779	-86.46019426545183	346.98070480037507	-0.0020093917846679688	0.046200000000000005	26.943072	-2.2199563991755635	27.97266302846015	-0.19455392443671607	-0.4222656586998195	0.46492958179806104	0.4649230414647258	584.3211534981199	349.27	5.979674617107655	259.7787609903635	267.04546473349785	70.23	369.89855996086516	-2.169						2.4456	-2.292102041389333	-2.298553296818853	-1.9024991773365405	-1.9054652018063891	0.0
2019-12-17 02:17:55+00:00	-155.26267000000004	-82.78420000000004	502.97842782981326														0.31730299136659834	-86.4591142804923	346.9956026674614	-0.0020694732666015625	0.0616	26.943138	-2.219171144809763	27.97196754455308	-0.1945667054269065	-0.4222933990695487	0.4649601249122267	0.4649535845788973	584.3232075728513	349.27	5.979719358265134	259.7808804656051	267.04746282268445	70.23	369.893119365194	-2.169						2.1399	-2.292055222848913	-2.298505207632327	-1.9024504460428204	-1.9054176342596627	0.0
2019-12-17 02:17:56+00:00	-155.26267000000004	-82.78420000000004	502.97803024511495														0.3167565531604305	-86.45647823933363	347.0054954561036	-0.002063751220703125	0.0693	26.94347	-2.2198279007313007	27.9729928767872	-0.19457962084561586	-0.42232143101282416	0.4649909890967173	0.4649844487633907	584.3253380138814	349.36	5.9812083836053365	259.8453099946205	267.11396100016657	70.25	369.89605889676255	-2.168						2.4456	-2.2921243942217573	-2.2985762569520944	-1.9025231064661443	-1.9054885594704118	0.0
2019-12-17 02:17:57+00:00	-155.26267000000004	-82.78420000000004	502.9776484811743														0.3239885133973559	-86.45414727459627	347.0347718346092	-0.0020629481265419408	0.0539	26.943796000000006	-2.219996300971834	27.973530324277363	-0.1945924865569742	-0.4223493550793224	0.4650217345031782	0.4650151941698546	584.3268411447523	349.36	5.981173579288996	259.8436621171926	267.11240667899915	70.25	369.8958159356502	-2.168						2.3437	-2.292162792574276	-2.2986156959473725	-1.902561479861719	-1.9055260164257388	0.0
2019-12-17 02:17:58+00:00	-155.26267000000004	-82.78420000000004	502.9772609559726														0.3255248000166418	-86.45360664305777	347.07865389555906	-0.0020468862433182565		26.943834000000006	-2.219807010025624	27.973388273605682	-0.19460531356966213	-0.42237719526026574	0.4650523875279808	0.4650458471946591	584.3280427402489	349.36	5.98118254501356	259.84408752706173	267.11280707805696	70.25	369.8944114812474	-2.168							-2.2921528131466045	-2.2986054461264467	-1.9025515737377083	-1.905516346884216	0.0
2019-12-17 02:17:59+00:00	-155.26267000000004	-82.78420000000004	502.9778076023264														0.3298693011828389	-86.4522212892296	347.10905608804967	-0.002056121826171875	0.046200000000000005	26.943903999999996	-2.2192530096487064	27.97292448261624	-0.19461831609230665	-0.4224054161969217	0.4650834598124297	0.4650769194791123	584.3294252789317	349.26	5.979500267216804	259.77112052844086	267.03767846574755	70.23	369.8904755795605	-2.168						2.3437	-2.292121543158879	-2.298573327539695	-1.90251912626074	-1.905484674319384	0.0
2019-12-17 02:18:00+00:00	-155.26267000000004	-82.78420000000004	502.9764190279931														0.351121120425546	-86.44970162038462	347.113726067356	-0.002053260803222656	0.077	26.943762000000003	-2.2199642579831966	27.973461144092425	-0.19463115384748486	-0.4224332797054488	0.4651141385194664	0.4651075981861536	584.3312654358177	349.24	5.979153311036668	259.7559118893246	267.0221837975089	70.22	369.8957420159748	-2.166						2.4456	-2.2921563434683785	-2.298609073519672	-1.9025565573493104	-1.9055212114752036	0.0
2019-12-17 02:18:01+00:00	-155.26267000000004	-82.78420000000004	502.9755890528763														0.3509184498492241	-86.44642479334587	347.12177872484864	-0.0020294189453125	0.0539	26.944298000000003	-2.2198501581388568	27.973961671657893	-0.1946439533494413	-0.422461060226141	0.4651447258465842	0.4651381855132837	584.3327081008063	349.28	5.979820384543995	259.78476546923383	267.05197454135083	70.23	369.8927674116804	-2.165						2.2418	-2.29219249793386	-2.2986462078822734	-1.9025927367879305	-1.905556526847827	0.0
2019-12-17 02:18:02+00:00	-155.26267000000004	-82.78420000000004	502.97775452413526														0.3747515453102356	-86.44470124267609	347.1378737704557	-0.0020399093627929688	0.077	26.944048	-2.220780508966712	27.974587206028676	-0.194656810559816	-0.4224889660007858	0.4651754510824198	0.4651689107491233	584.3349010324234	349.4	5.981820595988841	259.87150366694664	267.14130170863945	70.25	369.89993399159835	-2.166						2.2418	-2.2922369299729257	-2.298691843240372	-1.9026362017819407	-1.905598953743585	0.0
2019-12-17 02:18:03+00:00	-155.26267000000004	-82.78420000000004	502.9784451840784														0.385625398454677	-86.44272532990351	347.1587004249417	-0.002065658569335937	0.046200000000000005	26.94412	-2.220184600841003	27.97408569509844	-0.1946697708149001	-0.4225170951301478	0.4652064222969662	0.4651998819636745	584.3369648326012	349.38	5.981524994480408	259.85878846447804	267.1281004816078	70.25	369.8957097469632	-2.165						2.4456	-2.2922014470120566	-2.2986553989532617	-1.9026011097578868	-1.905564699844348	0.0
2019-12-17 02:18:04+00:00	-155.26267000000004	-82.78420000000004	502.9782775466664														0.3637791755823765	-86.44208556186621	347.20108254693633	-0.0020761489868164067	0.0539	26.943998	-2.2203437732008386	27.97410166616169	-0.19468270473714386	-0.42254516732258096	0.4652373307801488	0.4652307904468615	584.3380482770931	349.38	5.981524454207173	259.85876095579954	267.12807635361986	70.25	369.8972664469882	-2.165						2.1399	-2.292203271001066	-2.2986572714811127	-1.9026019985931863	-1.905565567451324	0.0
2019-12-17 02:18:05+00:00	-155.26267000000004	-82.78420000000004	502.97901926503164														0.3241940484597701	-86.44151074579199	347.25178303436195	-0.0020810177451685854		26.943976	-2.220323764022606	27.97405714190655	-0.1946954931145928	-0.4225729236585231	0.4652678914866642	0.4652613511533857	584.3400191494001	349.33	5.9806712194308025	259.821704646819	267.0899718593167	70.24	369.89722511135324	-2.165							-2.2921997871071187	-2.2986536934654103	-1.9025988294622045	-1.905562474009588	0.0
2019-12-17 02:18:06+00:00	-155.26267000000004	-82.78420000000004	502.97772231366736														0.3108184169805841	-86.43985044561545	347.2850805225137	-0.0020539133172286185	0.0616	26.943586	-2.219684703133831	27.97298474214449	-0.19470837326774088	-0.4226008788525808	0.4652986712075832	0.4652921308743128	584.3421724933719	349.33	5.9807404478606925	259.8249832306876	267.0930635222275	70.24	369.8946358427322	-2.165						2.4456	-2.292124496199417	-2.2985763612593213	-1.9025227551258084	-1.905488216520724	0.0
2019-12-17 02:18:07+00:00	-155.26267000000004	-82.78420000000004	502.9792190160293														0.34091524748334273	-86.43879816051853	347.3069405032558	-0.002065658569335937	0.046200000000000005	26.943372	-2.2197200521968785	27.972773214125482	-0.1947212670732044	-0.42262886427694335	0.4653294840976809	0.465322943764409	584.3450011638344	349.36	5.981283686464957	259.8486369488286	267.1173239401978	70.25	369.8957624369324	-2.164						2.1399	-2.2921116583023067	-2.298563173109286	-1.9025074863821032	-1.9054733124199903	0.0
2019-12-17 02:18:08+00:00	-155.26267000000004	-82.78420000000004	502.97926517934854														0.3598659167328672	-86.4370067861027	347.3282789115023	-0.002040863037109375	0.0693	26.94320200000001	-2.2190856024433447	27.97195678024968	-0.19473419940498252	-0.42265693291445217	0.46536038868660906	0.4653538483533393	584.3472542961196	349.31	5.980480156010471	259.81393502298687	267.08143918435644	70.24	369.8922907181046	-2.164						2.3437	-2.2920546549897307	-2.2985046243202643	-1.9024498115709099	-1.9054170149392158	0.0
2019-12-17 02:18:09+00:00	-155.26267000000004	-82.78420000000004	502.97922021232665														0.3628022212721468	-86.43570401511761	347.3658993015651	-0.002040863037109375	0.0616	26.943046	-2.219021346676001	27.971715876604318	-0.1947469627801148	-0.4226846348842407	0.4653908895533983	0.4653843492201313	584.3481464324566	349.31	5.980495661706557	259.81466953431357	267.0821316511013	70.24	369.89251350918886	-2.164						2.4456	-2.2920370420599365	-2.298486534455296	-1.9024325929918453	-1.9054002075442784	0.0
2019-12-17 02:18:10+00:00	-155.26267000000004	-82.78420000000004	502.97673846861886														0.3876357509574369	-86.43539663935177	347.3966620638385	-0.002068519592285156	0.0616	26.94244	-2.2184334935938006	27.97044711833132	-0.19475982391851998	-0.4227125491991284	0.4654216241895071	0.4654150838562431	584.3507674546107	349.26	5.979721666039147	259.7813649544595	267.04756588524606	70.23	369.89115669101164	-2.164						1.4266	-2.291947380354358	-2.298394442402113	-1.902342315904617	-1.905312086205167	0.0
2019-12-17 02:18:11+00:00	-155.26267000000004	-82.78420000000004	502.9781370942862														0.4338217590476003	-86.43413719674811	347.41535310061363	-0.0019826889038085933	0.0693	26.942412	-2.2175084555145346	27.969506297037697	-0.1947727436573192	-0.4227405905192015	0.4654524986981198	0.4654459583648588	584.3541176684937	349.26	5.979782630981319	259.7842512587449	267.0502885101976	70.23	369.8851891992103	-2.164						3.1589	-2.2918846719695507	-2.2983300314733834	-1.9022761716784498	-1.9052475213545719	0.0
2019-12-17 02:18:12+00:00	-155.26267000000004	-82.78420000000004	502.9772356581273														0.44767654143638297	-86.4325209627208	347.43948225819724	-0.0020322799682617188	0.0693	26.942448	-2.216906446161986	27.96895802411495	-0.1947855881813806	-0.42276846852305777	0.4654831934028322	0.4654766530695733	584.3561803116812	349.29	5.980330938638174	259.8082103759633	267.074775306289	70.24	369.88107326677874	-2.164						3.057	-2.29184552867346	-2.2982898281824204	-1.902237728593224	-1.9052099961657267	0.0
2019-12-17 02:18:13+00:00	-155.26267000000004	-82.78420000000004	502.97865471319085														0.4591045523073983	-86.43242132182573	347.46484204542617	-0.002063951994243421		26.941826000000002	-2.2176423857277485	27.968967289678407	-0.19479856405939366	-0.4227966317729581	0.4655142021444235	0.465507661811168	584.3582060710452	349.27	5.980004615430273	259.7940313190968	267.0602020831143	70.24	369.8885045715249	-2.1630000000000003							-2.2918469158925907	-2.298291251155315	-1.9022371931602584	-1.905209473516969	0.0
2019-12-17 02:18:14+00:00	-155.26267000000004	-82.78420000000004	502.9769569615523														0.4909711264407416	-86.43250319786488	347.47034921253686	-0.002025805021587171	0.046200000000000005	26.941430000000004	-2.2169573812998062	27.96784462484061	-0.19481138062502185	-0.4228244495036331	0.4655448304074245	0.4655382900741716	584.361835029614	349.27	5.9800764671301545	259.7974365586734	267.0634108982782	70.24	369.88563200873637	-2.1630000000000003						2.4456	-2.2917660645438063	-2.2982082102485992	-1.9021575813450493	-1.9051317624840745	0.0
2019-12-17 02:18:15+00:00	-155.26267000000004	-82.78420000000004	502.9771570832207														0.5060839815272409	-86.4334722556723	347.47897304022996	-0.0020589828491210933	0.0693	26.941252000000002	-2.21687720300747	27.967560968797216	-0.19482417423278087	-0.4228522171000285	0.4655754035297544	0.4655688631965058	584.3640929656411	349.27	5.980095571459657	259.7983382123508	267.0642640758969	70.24	369.88584858080014	-2.1630000000000003						1.4266	-2.2917483407576333	-2.2981900038112517	-1.9021373147567875	-1.9051119797541842	0.0
2019-12-17 02:18:16+00:00	-155.26267000000004	-82.78420000000004	502.9796771071164														0.49995183688589706	-86.43566659942107	347.49052502258417	-0.002071380615234375	0.0693	26.940296000000004	-2.21570429981728	27.965316907345823	-0.19483713540248573	-0.422880348266058	0.4656063769768069	0.4655998366435623	584.3669120335193	349.31	5.980911202570142	259.8343395834062	267.10068923326696	70.25	369.8820985178082	-2.164						1.4266	-2.2915931068748963	-2.2980305600815667	-1.9019778620512071	-1.9049563336594018	0.0
2019-12-17 02:18:17+00:00	-155.26267000000004	-82.78420000000004	502.9771723711394														0.4892165361603223	-86.43949159214525	347.5171652900287	-0.002040863037109375	0.0616	26.939792	-2.215078790402809	27.964129307531948	-0.19485003656619007	-0.42290834929971466	0.4656372071229434	0.4656306667897023	584.3707702171472	349.34	5.981501060348629	259.8602655429813	267.12703161051485	70.26	369.8800653707721	-2.164						1.2228	-2.291507504890728	-2.2979426401861174	-1.9018934851982523	-1.9048739709378597	0.0
2019-12-17 02:18:18+00:00	-155.26267000000004	-82.78420000000004	502.9750713683658														0.45795021854771795	-86.44357847011128	347.54405195897937	-0.002079010009765625	0.0539	26.939452000000006	-2.2154884975487388	27.964142798258532	-0.19486290969708486	-0.4229362897641424	0.4656679705273632	0.465661430194125	584.3736442619422	349.36	5.981843043305137	259.8751192362089	267.14230418024465	70.26	369.8841720370857	-2.164						1.2228	-2.29150713816622	-2.2979422641613247	-1.9018937860154632	-1.9048742645746013	0.0
2019-12-17 02:18:19+00:00	-155.26267000000004	-82.78420000000004	502.9750111102423														0.441978327596458	-86.44686584509131	347.5571753319664	-0.002068519592285156	0.0539	26.938524	-2.214529003819617	27.962139723914103	-0.19487566277113505	-0.42296396917211415	0.4656984465921247	0.4656919062588907	584.3757140968518	349.39	5.9824872908575895	259.9036143633353	267.1710755429131	70.27	369.88171192039545	-2.164						2.2418	-2.291369285507523	-2.297800672768225	-1.901751315991818	-1.904735195098894	0.0
2019-12-17 02:18:20+00:00	-155.26267000000004	-82.78420000000004	502.9762737337342														0.4243765833940145	-86.44957394545516	347.5685185143828	-0.0020647048950195312		26.938134	-2.213194175166993	27.96038493437368	-0.19488856142076352	-0.4229919648219255	0.465729270796423	0.4657227304631914	584.3770067819987	349.41	5.982927950273173	259.92320210675155	267.1907548910313	70.27	369.87454368327286	-2.165							-2.2912479712400318	-2.2976760698974017	-1.901627314305534	-1.9046141528350984	0.0
2019-12-17 02:18:21+00:00	-155.26267000000004	-82.78420000000004	502.97696371728694														0.3979723124801925	-86.45214116637483	347.5854703323372	-0.002029614570813301	0.0693	26.93767	-2.2126944808321607	27.959364086405454	-0.1949014256575278	-0.4230198856975351	0.4657600126877495	0.4657534723545229	584.378202325346	349.4	5.982808123285976	259.9182544453807	267.1854035541221	70.27	369.87318157096513	-2.166						2.4456	-2.291177529770508	-2.297603718455592	-1.9015547245002016	-1.9045432953215675	0.0
2019-12-17 02:18:22+00:00	-155.26267000000004	-82.78420000000004	502.9774418848746														0.4003794249643728	-86.45328665936145	347.60724902316537	-0.002036223540434966	0.0693	26.93718800000001	-2.211766075828709	27.957902978831047	-0.19491433196718685	-0.4230478980451085	0.4657908552629594	0.4657843149297348	584.3795056283985	349.34	5.981875234177591	259.87809521562	267.1437417879817	70.26	369.8690696673416	-2.166						2.8532	-2.2910759384384254	-2.297499373783268	-1.901451178262958	-1.9044422199509856	0.0
2019-12-17 02:18:23+00:00	-155.26267000000004	-82.78420000000004	502.9768778369839														0.3879341672584018	-86.45412927211456	347.6377951578747	-0.002057075500488281	0.0616	26.936674	-2.211846386131735	27.957393682552265	-0.19492731776867564	-0.423076082746355	0.4658218876399981	0.4658153473067786	584.3805473618884	349.29	5.981052794993636	259.84249369802484	267.1070125897966	70.25	369.8717330810289	-2.166						2.6494	-2.291040554925297	-2.2974630306941917	-1.9014144249371163	-1.9044063436005023	0.0
2019-12-17 02:18:24+00:00	-155.26267000000004	-82.78420000000004	502.97917639607437														0.3801743612571028	-86.4532172910088	347.6598661272454	-0.0020303726196289067	0.077	26.936015999999995	-2.211657182406083	27.956454803824954	-0.1949401714240334	-0.4231039808530893	0.4658526044239338	0.4658460640907253	584.3828054056216	349.31	5.981426962647418	259.85898648057497	267.123722491487	70.26	369.87322256603653	-2.168						3.057	-2.290976428566686	-2.297397164771915	-1.9013472225446704	-1.9043407446658005	0.0
2019-12-17 02:18:25+00:00	-155.26267000000004	-82.78420000000004	502.9789961474414														0.3984797710498398	-86.45038219489562	347.66697776878266	-0.0020084381103515625	0.0616	26.935573999999995	-2.2107308626148847	27.95504194801288	-0.19495297417877452	-0.4231317682267847	0.4658831993363531	0.4658766590031476	584.3849171500018	349.33	5.9818606252623745	259.8781838398343	267.14308937045024	70.26	369.8689567580723	-2.168						3.057	-2.2908777439342582	-2.2972958064076257	-1.9012471438619092	-1.9042430537143669	0.0
2019-12-17 02:18:26+00:00	-155.26267000000004	-82.78420000000004	502.97851595547394														0.4265553057864165	-86.44729839188268	347.67729271012075	-0.0019969940185546875	0.0539	26.935246000000006	-2.2097749551178025	27.953730486470253	-0.1949658052574489	-0.4231596171124173	0.4659138619685118	0.4659073216353151	584.3875148545328	349.38	5.982786243291808	259.91872833812755	267.18442641847764	70.27	369.86402296603296	-2.169						3.1589	-2.290786240096911	-2.2972018236015286	-1.9011544053376817	-1.9041525276262352	0.0
2019-12-17 02:18:27+00:00	-155.26267000000004	-82.78420000000004	502.98020399232126														0.4167240213859028	-86.44623395354357	347.7002340684046	-0.002040863037109375		26.934897999999997	-2.20998537949784	27.953537199727176	-0.19497877627699856	-0.4231877698053029	0.4659448590887797	0.4659383187555849	584.3908373834308	349.4	5.983142442138232	259.9342520689827	267.2003338536763	70.28	369.86685876511086	-2.169							-2.2907747878195224	-2.2971900585934075	-1.9011401625602573	-1.90413862462016	0.0
2019-12-17 02:18:28+00:00	-155.26267000000004	-82.78420000000004	502.97977002756267														0.4118169023063845	-86.44512968068202	347.73065930491094	-0.0020761489868164067	0.0616	26.934490000000004	-2.2095834336441667	27.952678408205887	-0.19499164731241764	-0.42321570555546456	0.4659756173346616	0.4659690770014743	584.3928576602483	349.45	5.984038739419622	259.973408391018	267.2403614704573	70.29	369.8658998627696	-2.17						3.057	-2.2907127184273137	-2.297126309457839	-1.9010790679458816	-1.9040789874165376	0.0
2019-12-17 02:18:30+00:00	-155.26267000000004	-82.78420000000004	502.97534232293367														0.43123394871903936	-86.44236088158516	347.75326084572237	-0.002037684122721354	0.0616	26.933840000000004	-2.209276527490767	27.9516355600274	-0.1950174207887834	-0.4232716451731644	0.4660372088349887	0.4660306685018049	584.3986886221139	349.45	5.984106389378666	259.9766111516152	267.2433826406561	70.29	369.86657302641123	-2.17						2.6494	-2.2906384053065776	-2.2970499840774616	-1.9010045833630704	-1.904006279566028	0.0
2019-12-17 02:18:31+00:00	-155.26267000000004	-82.78420000000004	502.9754137840558														0.41266426756832936	-86.44190123476005	347.77518887886947	-0.002041816711425781	0.077	26.933438	-2.210505508013969	27.95238008520982	-0.1950302021466017	-0.42329938611902224	0.4660677526262522	0.4660612122930741	584.400369729005	349.46	5.984215692113793	259.98117145688144	267.2482639764423	70.29	369.8763344529976	-2.171						2.7513	-2.2906895803428364	-2.2971025450456697	-1.901056108681903	-1.9040565758270025	0.0
2019-12-17 02:18:32+00:00	-155.26267000000004	-82.78420000000004	502.9775466716885														0.3938620064482548	-86.44229920874821	347.8089390383703	-0.002114295959472656	0.0616	26.932814	-2.209640516382976	27.95081846991093	-0.1950431047754257	-0.4233273904427956	0.4660985863736816	0.4660920460405152	584.4036900463991	349.45	5.984130876561429	259.97788163461564	267.24447621037683	70.29	369.87323079701133	-2.1719999999999997						2.5475000000000003	-2.2905817730093734	-2.2969918159193035	-1.900945234794012	-1.9039483466040432	0.0
2019-12-17 02:18:33+00:00	-155.26267000000004	-82.78420000000004	502.9788377190562														0.3910750383783351	-86.44258562615553	347.8339827954438	-0.0020885467529296875	0.0539	26.9326	-2.2106108276403327	27.951524869327606	-0.1950560136039992	-0.42335540799271815	0.4661294347279146	0.4661228943947542	584.4057275446837	349.45	5.984085913300247	259.97574957268847	267.2424682022916	70.29	369.88050735017197	-2.1719999999999997						2.3437	-2.2906299170006723	-2.297041264394508	-1.9009944419541829	-1.903996380059036	0.0
2019-12-17 02:18:34+00:00	-155.26267000000004	-82.78420000000004	502.9793950618397														0.39581375446903994	-86.44250726250324	347.83681407782234	-0.002071380615234375		26.931998	-2.2108005456636084	27.951022161346604	-0.1950688783035037	-0.4233833301169354	0.4661601779469085	0.4661536376137551	584.4066760310393	349.51	5.985146880427097	260.021969942704	267.28984978700953	70.3	369.88425655936965	-2.1719999999999997							-2.2905949165837773	-2.2970053149781022	-1.900957984642872	-1.903960792343775	0.0
2019-12-17 02:18:35+00:00	-155.26267000000004	-82.78420000000004	502.97717069497565														0.3987172044927653	-86.44065558800997	347.84484128994796	-0.00214385986328125	0.077	26.931835999999997	-2.211236609320234	27.95126643849539	-0.19508169541502587	-0.4234111486338616	0.4661908071524433	0.4661842668192941	584.4100453145874	349.52	5.985286799303282	260.02798686255943	267.2960984048204	70.3	369.8877924379008	-2.173						1.9361	-2.2906084383860583	-2.297019206008396	-1.9009748367503327	-1.903977242490388	0.0
2019-12-17 02:18:36+00:00	-155.26267000000004	-82.78420000000004	502.97580363803314														0.3796187284783204	-86.44102498928724	347.8928704186544	-0.0020904541015625	0.0616	26.931468	-2.2126311980522337	27.95221119497592	-0.19509451986689647	-0.4234389832575938	0.4662214540583906	0.4662149137252447	584.413511672986	349.52	5.9852273935845135	260.02516702823004	267.293445413012	70.3	369.8985076306468	-2.173						1.8342	-2.2906747767727564	-2.297087339887624	-1.9010404913699976	-1.9040413310475648	0.0
2019-12-17 02:18:37+00:00	-155.26267000000004	-82.78420000000004	502.977934195158														0.3742909365746662	-86.44336175068254	347.94527503418146	-0.0020914077758789067	0.046200000000000005	26.930938	-2.2133334761055816	27.952293428169693	-0.1951075029315516	-0.42346716198759776	0.4662524798668801	0.4662459395337386	584.4162170729209	349.54	5.985535441876478	260.0385292276337	267.3072024992342	70.3	369.9053324337008	-2.175						1.8342	-2.2906797314614398	-2.297092428552308	-1.9010452578984047	-1.9040459838765789	0.0
2019-12-17 02:18:38+00:00	-155.26267000000004	-82.78420000000004	502.97688526354455														0.39998828529418257	-86.4421349806584	347.9692176653287	-0.0021160973442925345	0.0693	26.931052	-2.212135561351394	27.951250728349123	-0.1951203764394103	-0.4234951031172559	0.4662832440332287	0.4662767037000911	584.4182847228133	349.49	5.98474550725008	260.00447465600325	267.2719249176059	70.29	369.89696733919294	-2.175						2.3437	-2.2906066638353826	-2.297017382638121	-1.900972238677133	-1.90397470638746	0.0
2019-12-17 02:18:39+00:00	-155.26267000000004	-82.78420000000004	502.9772180180625														0.4358644098841983	-86.43995436962898	347.968003199382	-0.0021228790283203125	0.0616	26.930571999999994	-2.213495921057968	27.952034350382746	-0.1951332506989794	-0.4235230457370303	0.4663140098675162	0.4663074695343827	584.4196913904102	349.49	5.984696450442286	260.0021452025127	267.2697340963865	70.29	369.90792077933503	-2.175						1.4266	-2.2906610482401613	-2.297073239268694	-1.9010263639341791	-1.9040275406009963	0.0
2019-12-17 02:18:40+00:00	-155.26267000000004	-82.78420000000004	502.977499657778														0.4389622743085138	-86.43642016737849	347.98069191683885	-0.0021305084228515625	0.0616	26.9305	-2.213471768177088	27.95192896428648	-0.1951460861329677	-0.4235509041949962	0.46634468301613	0.4663381426830034	584.4216395415821	349.53	5.985372976660831	260.0315632043945	267.2999469875561	70.3	369.9080583820082	-2.176						1.4266	-2.2906528059892306	-2.297064774515771	-1.9010188256211595	-1.9040201821018228	0.0
2019-12-17 02:18:41+00:00	-155.26267000000004	-82.78420000000004	502.9760666599871														0.41894616939188695	-86.43511629803673	348.0333592485797	-0.002065658569335937		26.930558	-2.2129794787142445	27.95151321217827	-0.1951589127651082	-0.4235787434977884	0.4663753350841187	0.466368794750998	584.4242046563572	349.53	5.985399374161387	260.0328152002268	267.3011258698959	70.3	369.9045743251995	-2.176							-2.290623672432146	-2.2970348521989727	-1.9009897346407156	-1.9039917850279269	0.0
2019-12-17 02:18:42+00:00	-155.26267000000004	-82.78420000000004	502.97653249664086														0.4042059552005827	-86.43346382668194	348.0781726356662	-0.0021238327026367188	0.0539	26.930282	-2.2131442207511505	27.951358145161976	-0.19517185644335336	-0.4236068368734171	0.4664062668891217	0.4663997265560077	584.4256691904287	349.55	5.985737620296385	260.0475493702104	267.3162315574289	70.3	369.9068083725778	-2.177						2.0380000000000003	-2.2906139306416984	-2.2970248450734867	-1.9009783157722315	-1.9039806385290812	0.0
2019-12-17 02:18:43+00:00	-155.26267000000004	-82.78420000000004	502.9771035526255														0.4371796756961266	-86.43183494849194	348.0912640895328	-0.0020284652709960933	0.0693	26.930194	-2.2141547265800203	27.95224861934116	-0.1951847139907141	-0.4236347432799029	0.4664369928398318	0.4664304525067247	584.4289073925872	349.55	5.985680356487994	260.04483630434584	267.3136742209008	70.3	369.9138254632162	-2.177						2.9551000000000003	-2.2906740990792867	-2.2970866446749434	-1.9010406959608896	-1.9040415307582172	0.0
2019-12-17 02:18:44+00:00	-155.26267000000004	-82.78420000000004	502.97692802878066														0.4572850793650596	-86.4301489136294	348.1013352091179	-0.002105712890625	0.0616	26.929928000000004	-2.2135957375627417	27.951397055838925	-0.19519761944234013	-0.4236627537291497	0.4664678333318628	0.4664612929987596	584.4314657328769	349.56	5.98589145855476	260.05422295708956	267.32310179901094	70.3	369.911247006968	-2.178						2.8532	-2.290614411734675	-2.297025340677176	-1.9009803768450233	-1.90398265044012	0.0
2019-12-17 02:18:45+00:00	-155.26267000000004	-82.78420000000004	502.974325184103														0.4580390128970654	-86.43006867038055	348.11461695498474	-0.0021019960061097755	0.0616	26.929852000000004	-2.2130013507060493	27.95072904498261	-0.195210388563842	-0.4236904681355764	0.466498347898671	0.4664918075655746	584.4339110487617	349.51	5.9850776691659116	260.01903723455337	267.2867588908336	70.29	369.9076431176053	-2.178						2.4456	-2.2905662637167508	-2.296975890096969	-1.9009333139928888	-1.9039367101348208	0.0
2019-12-17 02:18:46+00:00	-155.26267000000004	-82.78420000000004	502.97499543253474														0.44176908915550783	-86.43180112454245	348.13007129589363	-0.002083649506440034	0.0539	26.929728000000004	-2.21220961262411	27.949809216892167	-0.19522326015911226	-0.4237184048792839	0.4665291072812038	0.4665225669481155	584.4377292569047	349.53	5.985465187820907	260.03610549495954	267.3040650330473	70.3	369.9029519034705	-2.1790000000000003						1.9361	-2.290505784188976	-2.2969137690747816	-1.900868466943009	-1.903873409752952	0.0
2019-12-17 02:18:47+00:00	-155.26267000000004	-82.78420000000004	502.9760127839047														0.4002836077927811	-86.43406831845245	348.1452061827813	-0.002109527587890625	0.077	26.929622	-2.211804580974908	27.94929153496423	-0.19523627584119546	-0.4237466546496412	0.4665602112601343	0.4665536709270493	584.4392603773371	349.54	5.985654580415787	260.0444645393792	267.312523090844	70.3	369.9007230941846	-2.18						1.6304	-2.290469347844597	-2.2968763461844453	-1.9008319048453493	-1.903837719663256	0.0
2019-12-17 02:18:48+00:00	-155.26267000000004	-82.78420000000004	502.9759731779563														0.39233796974905816	-86.43817779823796	348.14695580284075	-0.0020799636840820312		26.929372	-2.2120809826910928	27.94927695263823	-0.19524908732578514	-0.4237744610401846	0.4665908270974154	0.4665842867643355	584.4398243207794	349.54	5.985655817515707	260.0445219736606	267.31257833831893	70.3	369.9035795836494	-2.18							-2.290467410621229	-2.296874356926415	-1.9008304050544085	-1.9038362556418664	0.0
2019-12-17 02:18:49+00:00	-155.26267000000004	-82.78420000000004	502.97509472886907														0.3656823792120159	-86.4413221234024	348.15884710016434	-0.00209808349609375	0.0539	26.929438	-2.2123183902296333	27.94958561334147	-0.19526195374894	-0.4238023866189733	0.4666215741752524	0.4666150338421745	584.440839734366	349.54	5.985635669535072	260.0435685694961	267.311678552428	70.3	369.90486701448333	-2.18						1.5285	-2.2904879872101933	-2.296895491728629	-1.900852211398	-1.9038575419066843	0.0
2019-12-17 02:18:50+00:00	-155.26267000000004	-82.78420000000004	502.97375302748185														0.3526645236014273	-86.44406362067335	348.1667971152072	-0.002096176147460937	0.0539	26.929808	-2.212435041570942	27.950123403626318	-0.19527483584198094	-0.42383034650433377	0.4666523589687458	0.4666458186356744	584.4420871605	349.56	5.98592771151092	260.05612016432326	267.32472081478437	70.3	369.90409773118853	-2.181						2.7513	-2.2905249706683977	-2.2969334778435515	-1.9008906902284997	-1.903895102999504	0.0
2019-12-17 02:18:51+00:00	-155.26267000000004	-82.78420000000004	502.9741680941809														0.3615614438930354	-86.44572560598516	348.1695180574278	-0.002129554748535156	0.0539	26.929622	-2.2108695409033667	27.948375400362238	-0.19528770718413094	-0.4238582828680852	0.4666831179002686	0.466676577567197	584.4431170492088	349.56	5.986040703501829	260.06147128197705	267.32976690853627	70.31	369.89456514256926	-2.181						2.7513	-2.2904060323777227	-2.2968113156891556	-1.9007675582713144	-1.9037749076967592	0.0
2019-12-17 02:18:52+00:00	-155.26267000000004	-82.78420000000004	502.9763929943573														0.3668873393569659	-86.44666374530644	348.18149514606847	-0.002086639404296875	0.0616	26.929697999999995	-2.2108458603412737	27.948438405089068	-0.19530061257870068	-0.4238862931373574	0.4667139582049644	0.4667074178718958	584.4453438822046	349.56	5.986036799583095	260.0612857379716	267.32959256396754	70.31	369.89409624358063	-2.181						2.8532	-2.290411460024851	-2.2968168894643806	-1.9007721272373301	-1.9037793676996688	0.0
2019-12-17 02:18:53+00:00	-155.26267000000004	-82.78420000000004	502.978764732144														0.3820148482607748	-86.44568833890409	348.19490774950134	-0.0020742416381835933	0.0539	26.929594	-2.2113101514079263	27.948773205005413	-0.1953134011217537	-0.4239140495931049	0.4667445190895899	0.4667379787565294	584.4476182094038	349.56	5.9860160307171375	260.060298740909	267.3286650500446	70.31	369.89758999576514	-2.181						1.6304	-2.290436180514047	-2.2968422778563062	-1.9007954422967013	-1.9038021267230392	0.0
2019-12-17 02:18:54+00:00	-155.26267000000004	-82.78420000000004	502.9778905897351														0.3911091770593876	-86.44309622271437	348.21392149666735	-0.0020599365234375	0.0616	26.929640000000006	-2.2108695943358234	27.948395966586762	-0.1953263500727536	-0.4239421543820451	0.466775463467001	0.4667689231339447	584.4499491521602	349.51	5.98518315268505	260.0242100805491	267.2914696647792	70.3	369.8944910216199	-2.181						2.2418	-2.2904075696014834	-2.296812894472572	-1.9007690369748704	-1.9037763511354597	0.0
2019-12-17 02:18:55+00:00	-155.26267000000004	-82.78420000000004	502.9767610599267														0.4128258915227288	-86.44176801648656	348.2373228634172	-0.002065658569335937		26.929834000000003	-2.2104694421550533	27.948224915438004	-0.19533920399179416	-0.4239700529502616	0.4668061807804129	0.4667996404473589	584.4517820757268	349.45	5.984166596099672	259.9800893924376	267.2460714043131	70.29	369.8910534456601	-2.181							-2.290397128838941	-2.2968021699372696	-1.900757391459196	-1.9037649833467165	0.0
2019-12-17 02:18:56+00:00	-155.26267000000004	-82.78420000000004	502.976399299943														0.4387004829923363	-86.43993549743963	348.26889321517893	-0.0020589828491210933	0.046200000000000005	26.930182000000002	-2.210502385026432	27.94865355234674	-0.19535220891263616	-0.4239982791983013	0.4668372588923967	0.4668307185593461	584.4531923465419	349.36	5.982612950499256	259.912483406866	267.1766873595346	70.27	369.8898314831289	-2.18						3.057	-2.2904293295505926	-2.2968352410199357	-1.9007881583345407	-1.9037950164756885	0.0
2019-12-17 02:18:57+00:00	-155.26267000000004	-82.78420000000004	502.9591043478462														-0.2262692814527832	-86.80127016698778	348.577962342295	-0.002094268798828125	0.0539	26.86905800000001	-2.232265615956464	27.900103442622594	-0.1953649234492332	-0.4240258752743632	0.4668676431458001	0.4668611028127555	584.4712876939979	349.3	5.9847925513956115	260.0194561324294	267.2740258556186	70.22	370.2870636817554	-2.18						2.1399	-2.2869311735423463	-2.2932424663582767	-1.8972626557570016	-1.9003534751111049	0.0
2019-12-17 02:18:58+00:00	-155.26267000000004	-82.78420000000004	502.7484891934949														-2.2801647733111707	-87.29590654407309	350.23238750034636	-0.0020847320556640625	0.0616	26.816517999999995	-2.2475373573097635	27.85508713901936	-0.19537782245537355	-0.4240538717890602	0.4668984682848049	0.4668919279517639	584.6590374644495	349.01	5.983094667056063	259.95707334250517	267.1982002728651	70.14	370.60591051032895	-2.156						1.5285	-2.2835095373076104	-2.2897286518827995	-1.8940032412656715	-1.897171474644828	0.0
2019-12-17 02:18:59+00:00	-155.26267000000004	-82.78420000000004	502.44776118415336														-2.711398625252773	-87.28702287733152	351.5618679360515	-0.002101898193359375	0.0616	26.817068	-2.2366936641360198	27.845235223140435	-0.19539070236274889	-0.4240818266202474	0.4669292475733057	0.4669227072402686	584.9638781408707	348.15	5.970060126481947	259.393227097685	266.61609252150953	70.01	370.53150236599436	-2.081						2.3437	-2.282680582918301	-2.288877478639419	-1.8933123450721163	-1.8964969618970149	0.0
2019-12-17 02:19:00+00:00	-155.26267000000004	-82.78420000000004	502.3088975645605														2.8022643787806802	-87.38540428310577	351.328253976016	-0.002033233642578125	0.0616	26.86472	-2.1848561552935024	27.849106091182193	-0.19540354346501684	-0.4241096971556544	0.4669599340630261	0.4669533937299934	585.1251945188823	348.59	5.977194687781027	259.7022387133846	266.9347139114312	70.19	369.99114664907	-2.086						3.4646000000000003	-2.2830122852482613	-2.2892181432576804	-1.893673644996184	-1.8968496953317773	0.0
2019-12-17 02:19:01+00:00	-155.26267000000004	-82.78420000000004	502.3683912601927														6.872888001618349	-87.1798647804398	351.76530649329527	-0.0019998550415039067	0.0616	26.824286	-2.224338871629284	27.84139103949224	-0.1954165488658917	-0.4241379246647869	0.4669910135212535	0.4669844731882273	585.1969833002032	350.14	6.0030056583109035	260.82565347604685	268.08740248760455	70.41	370.4199381013703	-2.176						2.1399	-2.2824855192934637	-2.288677107982757	-1.8930556467674489	-1.8962463484479188	0.0
2019-12-17 02:19:02+00:00	-155.26267000000004	-82.78420000000004	502.5714813120475														14.545295314184775	-87.66246184597912	350.6226061712285	-0.002064955861944901		26.824933999999995	-2.2356506725334517	27.853068259454627	-0.19542937855854128	-0.4241657706107407	0.4670216729034964	0.4670151325704761	585.388276594198	350.54	6.008927307282094	261.0799781406835	268.35185659301294	70.47	370.4924250223449	-2.191							-2.283441419524291	-2.2896586481297434	-1.8938768642396568	-1.8970480951170776	0.0
2019-12-17 02:19:03+00:00	-155.26267000000004	-82.78420000000004	502.8356490850856														11.123157652445409	-87.86550366381456	355.8835915310998	-0.0020659597296463807	0.0539	26.858874	-2.1874937949305595	27.84473633920948	-0.1954421886597716	-0.4241935740978945	0.4670522855249379	0.4670457451919186	585.6513857245199	350.94	6.015900197619607	261.38505986674215	268.6632579417401	70.64	370.0337749086653	-2.218						2.1399	-2.28308819377273	-2.2892957600658246	-1.8933552802467395	-1.8965388792006268	0.0
2019-12-17 02:19:04+00:00	-155.26267000000004	-82.78420000000004	502.986603912108														3.740331690584583	-87.9388544572763	2.2426586434287854	-0.0020313262939453125	0.0693	26.843885999999998	-2.209895158654418	27.84946277810377	-0.1954550159750328	-0.4242214147995513	0.4670829391492832	0.4670763988162681	585.8224958979554	349.15	5.986807723757519	260.11982380941345	267.36402116044064	70.26	370.24392651231216	-2.094						2.2418	-2.283409513040679	-2.289625722158405	-1.8936587636444315	-1.8968351668687375	0.0
2019-12-17 02:19:05+00:00	-155.26267000000004	-82.78420000000004	502.9604431004148														5.639192366283678	-87.31695412408979	358.09325501263686	-0.002057075500488281	0.0693	26.8371	-2.225360042761427	27.856831663116736	-0.19546797810526528	-0.4242495480542651	0.4671139148952947	0.46710737456228496	585.8741503768279	349.8	5.9968636601577865	260.5548745588539	267.81310783844435	70.35	370.3741915304192	-2.135						2.7513	-2.283865453909276	-2.2900939936910425	-1.8941636234712191	-1.8973280523560243	0.0
2019-12-17 02:19:06+00:00	-155.26267000000004	-82.78420000000004	502.89019586511733														1.527130362761574	-86.39286728099691	357.8659750049453	-0.0020923614501953125	0.0693	26.832838	-2.229549093916747	27.856057648872362	-0.1954808950361509	-0.4242775835669957	0.4671447829544745	0.4671382426214675	585.9458466111772	349.39	5.990323936637631	260.2709292182933	267.5210512269237	70.26	370.4195605950151	-2.106						1.8342	-2.2837924224185864	-2.2900190028271745	-1.894101344636388	-1.897267250921988	0.0
2019-12-17 02:19:07+00:00	-155.26267000000004	-82.78420000000004	502.86761767033994														-2.6361031734809064	-85.50160646314446	357.12256735882863	-0.002038002014160156	0.077	26.834854	-2.2293895232357333	27.858197778718928	-0.1954936626522492	-0.4243052945671869	0.4671752937976682	0.4671687534646634	585.9771874578096	349.32	5.989001823104242	260.2129434963187	267.4620071408217	70.25	370.4101598991146	-2.105						2.3437	-2.2839564890242507	-2.290187483507551	-1.8942553960902468	-1.8974176477776548	0.0
2019-12-17 02:19:08+00:00	-155.26267000000004	-82.78420000000004	502.87741207286143														-6.1000651879586645	-85.09024974074752	356.14048188630983	-0.002056121826171875	0.0693	26.835594000000004	-2.230895036390586	27.86051154350548	-0.1955066054763917	-0.4243333861142254	0.467206223584474	0.4671996832514723	585.9885297831013	349.7	5.995022170034108	260.47393199561986	267.7308689847662	70.32	370.4170444712299	-2.128						1.4266	-2.2841208682636625	-2.290356293918866	-1.8944192851859856	-1.8975776483988385	0.0
2019-12-17 02:19:09+00:00	-155.26267000000004	-82.78420000000004	502.8761473869103														-7.973722648864412	-85.21893146072273	355.20124385600883	-0.002036094665527344		26.83452	-2.2329593893694666	27.861307186327625	-0.1955194694873051	-0.4243613067280747	0.4672369651435523	0.4672304248105543	585.9950208449119	349.55	5.992548621148687	260.36625878887247	267.62040310594415	70.29	370.4351261532945	-2.1180000000000003							-2.2841627738236308	-2.290399339693459	-1.8944731912944848	-1.8976302754055419	0.0
2019-12-17 02:19:10+00:00	-155.26267000000004	-82.78420000000004	502.8658485678858														-4.605394954235752	-85.44125718816932	352.6924241492618	-0.0020399093627929688	0.0539	26.835397999999998	-2.2341939162281386	27.86351854320765	-0.19553238390318045	-0.4243893364462285	0.4672678268874616	0.4672612865544715	586.0059172511777	349.6	5.993156448812085	260.3921076770417	267.647547997806	70.29	370.4396306168829	-2.125						2.4456	-2.284314441607874	-2.2905551015180747	-1.894630154463176	-1.8977835137859156	0.0
2019-12-17 02:19:11+00:00	-155.26267000000004	-82.78420000000004	502.8690972407669														2.4310724208976286	-85.72954702325332	348.77964531554017	-0.001991060045030382	0.0693	26.838446	-2.2328426635971077	27.865679430043887	-0.1955451186535916	-0.4244169763405807	0.467298259396853	0.4672917190638659	586.0114587885647	349.64	5.993489630735758	260.4060363916842	267.6624275234232	70.3	370.4180456548886	-2.1390000000000002						2.3437	-2.2844756802586663	-2.2907206848230905	-1.8947875891523085	-1.897937212026555	0.0
2019-12-17 02:19:12+00:00	-155.26267000000004	-82.78420000000004	502.87978504993004														6.98075661612234	-86.0575528363727	345.5958846507597	-0.0020742416381835933	0.0693	26.838528000000004	-2.233517003961587	27.866427363797808	-0.19555803901028065	-0.42444501914793537	0.4673291355148301	0.4673225951818461	586.0218209385148	349.81	5.996071421158138	260.51802084139166	267.7777273461287	70.33	370.42217833119753	-2.158						2.6494	-2.2845338858868063	-2.290780455329384	-1.8948402711954304	-1.8979886436443785	0.0
2019-12-17 02:19:13+00:00	-155.26267000000004	-82.78420000000004	502.8893052657764														4.745408362608017	-86.24275242767506	345.47785554578536	-0.0020341873168945312	0.0693	26.837076000000003	-2.2354732824609598	27.866670711754974	-0.1955709632503677	-0.4244730702452009	0.4673600207870421	0.4673534804540615	586.0307319829744	349.74	5.994876385510608	260.466037125644	267.7243584138201	70.31	370.4411712211552	-2.157						2.3437	-2.2845582912674316	-2.290805510175825	-1.8948546604673675	-1.8980026913731252	0.0
2019-12-17 02:19:14+00:00	-155.26267000000004	-82.78420000000004	502.9359855170175														-0.8969253785725745	-86.14069302657202	346.58783123644037	-0.0020170211791992188	0.0693	26.84024	-2.232237648865144	27.867090171256226	-0.1955839074638096	-0.4245011647608841	0.4673909538514404	0.4673844135184678	586.0711255860924	349.63	5.993004285812148	260.3845916759209	267.6407525713596	70.3	370.40677199787	-2.155						1.8342	-2.2846474455765984	-2.290897022031644	-1.8948899339490728	-1.898037127588196	0.0
2019-12-17 02:19:15+00:00	-155.26267000000004	-82.78420000000004	503.0473129323594														-6.313395620837004	-86.2655587475032	347.92820558380515	-0.0020303726196289067	0.0539	26.836978	-2.248592669366896	27.879274363213202	-0.19559677194993835	-0.4245290861406264	0.4674216963049875	0.4674151559720208	586.176394003546	349.86	5.995895165473622	260.50710686202825	267.76985596780173	70.31	370.5286851167537	-2.175						2.4456	-2.2855757331822044	-2.291850283579299	-1.8957397319384135	-1.8988667472509573	0.0
2019-12-17 02:19:16+00:00	-155.26267000000004	-82.78420000000004	503.1874042387548														-6.304716850424831	-86.60285273954054	346.80445412613784	-0.002022743225097656		26.83484600000001	-2.2556215475462835	27.883641774679745	-0.1956095216396664	-0.4245567584343787	0.4674521644921612	0.4674456241592002	586.3161645079844	350.37	6.003629497997503	260.84203655123156	268.11526245820403	70.39	370.58426523435736	-2.225							-2.2859646313226896	-2.292249601374276	-1.8960425658259723	-1.899162387073536	0.0
2019-12-17 02:19:17+00:00	-155.26267000000004	-82.78420000000004	503.2972324739572														-5.077150509565001	-86.91348280107084	345.7887077445504	-0.00199127197265625	0.0616	26.833566	-2.257523779131095	27.88399743455011	-0.1956223857943856	-0.4245846791658551	0.4674829062182485	0.467476365885289	586.431214590908	350.47	6.0051267993231034	260.90700011005293	268.18213023177776	70.4	370.60231563998633	-2.239						1.9361	-2.286042889626508	-2.292329922802986	-1.8960651465369789	-1.8991844312915411	0.0
2019-12-17 02:19:18+00:00	-155.26267000000004	-82.78420000000004	503.3333693552161														-2.6081660595570018	-87.08042662398857	344.56148411505853	-0.002025604248046875	0.0539	26.836938	-2.2531409372531384	27.8835675697062	-0.1956353410058433	-0.42461279767476734	0.4675138656763727	0.4675073253434149	586.4791117565609	350.24	6.0012246491788295	260.7375709681448	268.00786464619614	70.36	370.55931490215187	-2.238						2.4456	-2.286025198772489	-2.292311748863866	-1.8960411234696115	-1.8991609789856545	0.0
2019-12-17 02:19:19+00:00	-155.26267000000004	-82.78420000000004	503.3143544432981														0.8623361312017587	-86.96377115218452	342.8666198536968	-0.001986821492513021	0.0693	26.836840000000002	-2.2419157979581867	27.872486026459452	-0.19564825905309546	-0.42464083532270575	0.4675447361419783	0.4675381958090246	586.4992748337868	349.94	5.996886685983268	260.5519067651331	267.8141361456116	70.33	370.48550569789984	-2.2319999999999998						2.2418	-2.2852584569187187	-2.2915243065621116	-1.8952623996745817	-1.898400750861452	0.0
2019-12-17 02:19:20+00:00	-155.26267000000004	-82.78420000000004	503.3082999479112														1.1105162640223123	-86.7409952341577	343.32810993829594	-0.002004623413085937	0.077	26.837896	-2.24842895102384	27.88004437609993	-0.1956610718356947	-0.4246686446041657	0.4675753551480578	0.4675688148151128	586.5165707567127	349.84	5.994691573543696	260.4546185972062	267.71610492165655	70.29	370.5242247381034	-2.2319999999999998						2.4456	-2.2858029491502694	-2.2920834802268066	-1.8957953278725272	-1.898921022589202	0.0
2019-12-17 02:19:21+00:00	-155.26267000000004	-82.78420000000004	503.35569422207084														-1.7839852550318125	-86.61868118232194	345.86096653740884	-0.002020835876464844	0.0616	26.838526	-2.2436433396784845	27.876049686953134	-0.1956738364802172	-0.4246963493440909	0.467605859061973	0.4675993187290329	586.5589401272754	349.52	5.989750470968069	260.2409512159343	267.49544090260963	70.24	370.490107945008	-2.214						1.7323000000000002	-2.285583380743541	-2.291857934211293	-1.895515781623104	-1.898648115935456	0.0
2019-12-17 02:19:22+00:00	-155.26267000000004	-82.78420000000004	503.4313544303853														-3.8592991504871215	-86.48097365693808	348.04727038465296	-0.0020284652709960933	0.0693	26.841502000000002	-2.2469446000919038	27.882647083014945	-0.19568683764071398	-0.4247245672905712	0.4676369280606331	0.4676303877276974	586.6342788519426	349.85	5.994689021318549	260.4538482111021	267.71599094218544	70.3	370.49967475326247	-2.234						2.0380000000000003	-2.2860923255889958	-2.292380578544827	-1.8959847157877192	-1.8991059114446935	0.0
2019-12-17 02:19:23+00:00	-155.26267000000004	-82.78420000000004	503.5013735161322														-4.82368012147822	-86.57610101513573	350.27775817680214	-0.002041816711425781		26.85011200000001	-2.2469433109487285	27.89246934644461	-0.19569976221149168	-0.424752619354764	0.4676678143494245	0.4676612740164884	586.7055853374758	350.24	6.000676059616292	260.71147834258096	267.9833652605177	70.37	370.46394908454465	-2.238							-2.2868247096418552	-2.2931327113106756	-1.8966906459888264	-1.8997950657061424	0.0
2019-12-17 02:19:24+00:00	-155.26267000000004	-82.78420000000004	503.55386705108634														-4.150816966416752	-86.62926409450802	351.91788453134325	-0.002056121826171875	0.046200000000000005	26.84375	-2.2549916716478933	27.893033753511645	-0.19571253313244172	-0.4247803378787536	0.4676983334089458	0.4676917930760114	586.7588381061119	350.67	6.0080436640246795	261.03143545078854	268.312394090545	70.45	370.5437104775816	-2.237						2.2418	-2.2868900361151256	-2.293199768530118	-1.896718536833213	-1.8998222935494504	0.0
2019-12-17 02:19:26+00:00	-155.26267000000004	-82.78420000000004	503.6511592597605														0.6127332351215358	-86.4594786688366	353.5397042497774	-0.0020151138305664067	0.0616	26.838328000000004	-2.2561198365579105	27.88787545026321	-0.1957383207133356	-0.42483630782555576	0.4677599583574103	0.4677534180244822	586.8563545510117	351.07	6.0152618200680665	261.3463541526441	268.6347487266334	70.52	370.57394210741165	-2.237						2.3437	-2.2866048508097765	-2.2929068054931605	-1.8963460458265256	-1.8994586559105744	0.0
2019-12-17 02:19:27+00:00	-155.26267000000004	-82.78420000000004	503.711066704505														1.968383174695588	-86.5819430388082	354.4823057433618	-0.001976615504214638	0.0539	26.838108	-2.256286235177357	27.887751541761414	-0.19575121068129586	-0.4248642845700185	0.4677907617582744	0.4677842214253495	586.9146136545363	351.42	6.021281478027962	261.6079230427893	268.90357980196285	70.59	370.5760858074905	-2.237						2.1399	-2.286645806415156	-2.2929488224616943	-1.896336879963444	-1.8994497078685055	0.0
2019-12-17 02:19:28+00:00	-155.26267000000004	-82.78420000000004	503.776558774232														1.64347016543494	-86.71209935946541	355.6280238042524	-0.0019736039011101973	0.0616	26.838198	-2.256403554847189	27.887936151568056	-0.19576403972900752	-0.4248921293087159	0.4678214197741648	0.4678148794412422	586.9805015745558	352.03	6.031734892345423	262.06204773647454	269.3704173914985	70.72	370.576608383354	-2.237						1.9361	-2.2867061490813008	-2.293010752460961	-1.896349963506681	-1.8994624804890177	0.0
2019-12-17 02:19:29+00:00	-155.26267000000004	-82.78420000000004	503.8124607902069														-0.1481941889866937	-86.86104573605978	357.14256080848105	-0.002038002014160156	0.046200000000000005	26.839824000000004	-2.255558942106971	27.888964339036875	-0.19577689003421084	-0.4249200197601957	0.4678521282034231	0.4678455878705033	587.0217940882536	352.59	6.04126350663996	262.4757768828986	269.79595446424673	70.83	370.5642814850769	-2.237						2.2418	-2.286789850853179	-2.2930967066073937	-1.8964251815892896	-1.899535910994904	0.0
2019-12-17 02:19:30+00:00	-155.26267000000004	-82.78420000000004	503.8091550165802														-0.8796021415924056	-86.97600560388115	357.4219361203153	-0.0020771026611328125		26.84055	-2.255377383993814	27.88962006278416	-0.1957897417469039	-0.4249479136873214	0.4678828403783643	0.4678763000454505	587.0316029708023	353.07	6.0496409783143985	262.839586609356	270.1700828173501	70.93	370.5600507222228	-2.224							-2.286832992954892	-2.2931410173417968	-1.8964725922048085	-1.8995821948299016	0.0
2019-12-17 02:19:31+00:00	-155.26267000000004	-82.78420000000004	503.7972025605716														0.3260888974786253	-87.0345249484774	356.00504840019465	-0.0020246505737304688	0.0693	26.841391999999995	-2.253224578013445	27.88847652813365	-0.19580267780934865	-0.42497599038365735	0.4679137538477378	0.4679072135148301	587.0441122780301	353.67	6.059949580999665	263.2877588026459	270.6304532841584	71.05	370.5423219958952	-2.227						2.0380000000000003	-2.2867585610393197	-2.293064571887488	-1.8963937880489672	-1.8995052635430745	0.0
2019-12-17 02:19:32+00:00	-155.26267000000004	-82.78420000000004	503.8053910317039														2.6821405570720147	-87.05138351508906	353.26135652984635	-0.0020303726196289067	0.0539	26.841238	-2.2532227853835183	27.88828436790186	-0.19581563086159384	-0.4250041040291902	0.4679447079852266	0.4679381676523193	587.0549032212941	353.91	6.064233073344611	263.47391374839214	270.8217491785313	71.1	370.5430030393782	-2.217						1.9361	-2.2867653373068797	-2.2930715128885577	-1.896379980568848	-1.8994917842010284	0.0
2019-12-17 02:19:33+00:00	-155.26267000000004	-82.78420000000004	503.8608098022112														3.6017220305104694	-86.84287530275833	350.8109874306021	-0.0020093917846679688	0.046200000000000005	26.838321999999998	-2.2550749110989847	27.88671463728929	-0.19582848744466905	-0.4250320084548245	0.4679754317333427	0.4679688914004389	587.1040355106569	354.07	6.067206663952205	263.603510477641	270.95454635171865	71.14	370.56754369007865	-2.21						1.9361	-2.2867142600748758	-2.2930189994826957	-1.8962642596927235	-1.899378813316712	0.0
2019-12-17 02:19:34+00:00	-155.26267000000004	-82.78420000000004	503.98286646860817														2.901566737154868	-86.61669020207964	348.78219338173585	-0.0020246505737304688	0.0616	26.837271999999995	-2.2556413700877593	27.8859958943699	-0.1958412495687998	-0.4250597079203894	0.4680059298022142	0.4679993894693135	587.2184893929248	354.62	6.0762965914806255	263.9986275292301	271.36049217262945	71.24	370.5759195259273	-2.237						1.9361	-2.286764413039781	-2.2930704157566195	-1.8962117173191295	-1.8993275194764387	0.0
2019-12-17 02:19:35+00:00	-155.26267000000004	-82.78420000000004	504.14122254379714														2.257119883218642	-86.64137787229706	346.2395836165789	-0.0020094175596494933	0.046200000000000005	26.837723999999998	-2.2562420138259114	27.887024538031028	-0.19585413305769456	-0.4250876703993596	0.4680367175354258	0.4680301772025273	587.3766025028456	354.79	6.0791426830753945	264.12201818287224	271.48759538497217	71.27	370.5782882175554	-2.239						1.8342	-2.2869450055454843	-2.2932557889376426	-1.8962847014339612	-1.8993987692987653	0.0
2019-12-17 02:19:36+00:00	-155.26267000000004	-82.78420000000004	504.26465277528087														0.13579216525330973	-87.12125648864401	344.616176640438	-0.002044286483373397	0.0539	26.838690000000003	-2.255680146990536	27.88754113924279	-0.1958670351865157	-0.4251156735414077	0.4680675500003408	0.4680610096674434	587.5078331973142	354.87	6.080494598784845	264.1806224262455	271.5479704023482	71.29	370.5706977464714	-2.239						1.8342	-2.287039105079117	-2.293352379585809	-1.8963227091229216	-1.8994358737860169	0.0
2019-12-17 02:19:37+00:00	-155.26267000000004	-82.78420000000004	504.2788749654911														-3.5299626512634577	-87.5378256945328	344.2512570758803	-0.002035140991210937		26.839585999999997	-2.2540470563085444	27.88698571203963	-0.19587996326874765	-0.4251437329731527	0.4680984444500044	0.4680919041171089	587.5565694506687	354.76	6.078683742133443	264.10208843789957	271.4670996046872	71.27	370.55611298149324	-2.2359999999999998							-2.28697955452758	-2.2932912407836694	-1.8962853540538356	-1.8993994064102369	0.0
2019-12-17 02:19:38+00:00	-155.26267000000004	-82.78420000000004	504.2149043516777														-4.577876165236988	-87.4950725028887	343.3685206828632	-0.0020914077758789067	0.0693	26.839214	-2.2549741744047656	27.88748786140059	-0.1958927879504	-0.4251715681838015	0.4681290919851627	0.4681225516522711	587.617763273379	354.58	6.075619698261213	263.9688352040769	271.3302628916187	71.23	370.563712294398	-2.2319999999999998						1.8342	-2.286982899590376	-2.293294703801159	-1.8963199875073296	-1.8994332168468784	0.0
2019-12-17 02:19:39+00:00	-155.26267000000004	-82.78420000000004	504.18094548327895														-6.151237055509568	-87.53620753907248	345.29112422562287	-0.0020589828491210933	0.0693	26.840081999999995	-2.254093784983909	27.8876097867344	-0.1959056764809737	-0.4251995419237154	0.4681598920557008	0.4681533517228104	587.6606697245999	353.33	6.0553839003069605	263.0896146664869	270.4265551792482	71.0	370.55431815582887	-2.154						1.9361	-2.2870080757244247	-2.293320546408106	-1.8963301316939551	-1.8994431199664048	0.0
2019-12-17 02:19:40+00:00	-155.26267000000004	-82.78420000000004	504.2009082532926														-2.3704072379362016	-87.54861146106859	344.7085284373896	-0.002057075500488281	0.0616	26.842242	-2.2549475622645745	27.890902553431033	-0.1959185271747937	-0.4252274333046889	0.4681906014917796	0.4681840611588899	587.6815923383186	353.93	6.064661959458059	263.4918764934717	270.8409027443718	71.11	370.5510242744978	-2.206						1.6304	-2.2872592610385367	-2.2935785002347	-1.896565437857365	-1.899672833750032	0.0
2019-12-17 02:19:41+00:00	-155.26267000000004	-82.78420000000004	504.2150825093735														0.9000753043595551	-87.49234426858767	344.84043928957567	-0.002040863037109375	0.046200000000000005	26.84015	-2.2539129146727914	27.887502253376397	-0.19593148656145093	-0.4252555606687176	0.4682215707395867	0.4682150304067008	587.7010464561388	353.61	6.059461753961296	263.26681362545474	270.60866748367386	71.05	370.55287059780073	-2.202						2.0380000000000003	-2.2870129647012267	-2.293325556489909	-1.8963226874304733	-1.8994358526090716	0.0
2019-12-17 02:19:42+00:00	-155.26267000000004	-82.78420000000004	504.1959273595784														4.653752982979291	-87.40070279444977	344.8555189340034	-0.002086639404296875	0.077	26.839911999999998	-2.25399151796348	27.887318191566237	-0.1959443721772494	-0.42528352805843145	0.4682523638229314	0.4682458234900497	587.7203456302345	353.36	6.0550787489566495	263.07643131826984	270.41292746714413	71.0	370.55433875013466	-2.209						1.8342	-2.2869834317752282	-2.2932952404736184	-1.8963093358604437	-1.8994228183243027	0.0
2019-12-17 02:19:43+00:00	-155.26267000000004	-82.78420000000004	504.18971503076017														5.588981089178279	-87.4360493135105	345.82958743111715	-0.0020547815271326013	0.0693	26.840386	-2.254748641416683	27.88859559895832	-0.19595716518457407	-0.4253112944895223	0.4682829356356351	0.4682763953027556	587.7315224607337	352.62	6.042757652764199	262.5407874798597	269.8626813301176	70.85	370.55739111219737	-2.18						1.9361	-2.2870800789159684	-2.293394491810703	-1.896399952330238	-1.8995112813275536	0.0
2019-12-17 02:19:44+00:00	-155.26267000000004	-82.78420000000004	504.20009007135803														1.0186003653961255	-87.47238547305426	349.8459940468887	-0.0020638490334535255		26.840518	-2.2560630725615267	27.89002645651681	-0.19596992951950856	-0.4253389984945811	0.4683134387525675	0.4683068984196896	587.741104092375	352.71	6.043829361257267	262.58698466265105	269.91054261202936	70.86	370.5655519292589	-2.205							-2.287186949240066	-2.2935042424776304	-1.896500723379587	-1.8996096574072077	0.0
2019-12-17 02:19:45+00:00	-155.26267000000004	-82.78420000000004	504.20735642780073														-0.0009021886050152826	-87.44935056346694	351.32536092950704	-0.0020437240600585933	0.0539	26.839584000000002	-2.2536381694369663	27.886587653794322	-0.1959828348682585	-0.4253670086909551	0.4683442789718801	0.468337738639005	587.7501439620194	352.45	6.0396282418327365	262.4053359954966	269.7229253985584	70.81	370.55340332247147	-2.2030000000000003						1.9361	-2.2869463363847684	-2.293257130415354	-1.8962573883597864	-1.8993721052661767	0.0
2019-12-17 02:19:46+00:00	-155.26267000000004	-82.78420000000004	504.2002641223657														3.483846010305056	-87.36518501991272	350.4540471846438	-0.002071380615234375	0.0616	26.838922000000004	-2.253488630638703	27.88568873559575	-0.1959957576022958	-0.42539505647354814	0.4683751606033689	0.4683686202705027	587.7577700085521	352.38	6.0382733727908695	262.34670006976097	269.66241848871704	70.8	370.5551518867694	-2.217						2.0380000000000003	-2.286876163120108	-2.293185067710019	-1.896193019943761	-1.8993092663830733	0.0
2019-12-17 02:19:47+00:00	-155.26267000000004	-82.78420000000004	504.1962558906235														3.929355277810184	-87.27797085058631	351.341567937816	-0.0020704269409179688	0.0616	26.839768	-2.255654148367042	27.88877247491268	-0.1960086834129124	-0.4254231111368253	0.4684060497715615	0.4683995094387005	587.7641855917421	352.05	6.032479195314862	262.09417237488304	269.4036571152467	70.73	370.565954505672	-2.213						2.0380000000000003	-2.287093002085078	-2.29340776248071	-1.896411243330476	-1.8995223039904536	0.0
2019-12-17 02:19:48+00:00	-155.26267000000004	-82.78420000000004	504.20219299990106														0.037507474577788864	-87.27643183356228	354.6449897298947	-0.0020780563354492188	0.0539	26.839062	-2.255843772299313	27.888146661226983	-0.196021427592552	-0.4254507714841804	0.4684365048028448	0.4684299644699869	587.7704896128001	351.9	6.029891204102556	261.9818909742431	269.2880803723184	70.7	370.57015860157617	-2.217						2.0380000000000003	-2.2870531926898243	-2.2933668733521104	-1.8963659699977715	-1.8994781065908195	0.0
2019-12-17 02:19:49+00:00	-155.26267000000004	-82.78420000000004	504.2046627833277														-0.604762279810809	-87.16783400141014	356.06675563209166	-0.0020456314086914067	0.0693	26.839140000000004	-2.2541293551712167	27.886561007450155	-0.1960343698606352	-0.4254788617814346	0.4684674332218636	0.4684608928890065	587.7739824571275	351.67	6.0260669847757935	261.81614323725614	269.1172950883772	70.65	370.5584940732016	-2.2159999999999997						1.8342	-2.2869419582770893	-2.293252635597278	-1.896254702296756	-1.8993694830313936	0.0
2019-12-17 02:19:50+00:00	-155.26267000000004	-82.78420000000004	504.2331368099829														0.1957355452998209	-86.78173324430261	357.24222911694534	-0.0020456314086914067	0.0616	26.839191999999997	-2.2561764990471294	27.888588111080928	-0.19604732621505505	-0.4255069825665227	0.4684983952255754	0.4684918548927186	587.7962450322	351.39	6.0212581690400535	261.6066974177013	268.90253884908384	70.6	370.5719372622132	-2.209						1.7323000000000002	-2.2871307085530908	-2.293446441291473	-1.8963971742963983	-1.8995085693149716	0.0
2019-12-17 02:19:51+00:00	-155.26267000000004	-82.78420000000004	504.37050544326445														-0.6551224158035193	-86.71316859083521	357.6851227547708	-0.0020506575300886826		26.837424	-2.2553604344333835	27.885671987374053	-0.1960601894694957	-0.4255349014220493	0.4685291348711285	0.4685225945382733	587.9202093885507	351.48	6.022727685583631	261.67128613230597	268.9681657859058	70.61	370.5742483666148	-2.229							-2.287062192284834	-2.293375951658207	-1.8961888795548372	-1.8993052243760549	0.0
2019-12-17 02:19:52+00:00	-155.26267000000004	-82.78420000000004	504.5793057444782														-18.76485366767565	-87.44765290151085	17.88806171743196	-0.0020061395107171475	0.0616	26.836890000000004	-2.254948616925365	27.88455932730176	-0.1960730507450465	-0.4255628159242825	0.4685598697347802	0.4685533294019271	588.1266712885039	351.48	6.022689677952367	261.66991805418644	268.9664684083386	70.61	370.57411097130796	-2.239						1.8342	-2.287126229453435	-2.2934415914685617	-1.896109561912369	-1.899227791377884	0.0
2019-12-17 02:19:53+00:00	-155.26267000000004	-82.78420000000004	504.74494690167467														-29.725507626966767	-87.85506927042064	32.92187736487739	-0.00201416015625	0.0616	26.83768	-2.255353825428249	27.88580594527184	-0.19608587905755626	-0.4255906588626273	0.4685905258078742	0.4685839854750264	588.3024289637522	351.37	6.020745116284725	261.58511474872694	268.87962649678155	70.59	370.5736989836309	-2.239						1.7323000000000002	-2.2872905302413358	-2.2936102619192016	-1.8961985170726825	-1.899314632891386	0.0
2019-12-17 02:19:54+00:00	-155.26267000000004	-82.78420000000004	504.78391834612836														-20.6575095200832	-87.95656246991307	31.302470544715604	-0.0020132064819335933	0.046200000000000005	26.838546	-2.2544746866523893	27.885943808218602	-0.1960987229743656	-0.42561853572919545	0.4686212192255501	0.4686146788927064	588.3654057994253	351.28	6.0192202863653375	261.5188299312768	268.81152932753145	70.57	370.5642587439256	-2.237						1.8342	-2.28729251523909	-2.293612308707884	-1.8962098038069464	-1.8993256514329264	0.0
2019-12-17 02:19:55+00:00	-155.26267000000004	-82.78420000000004	504.7434213367918														-0.2119604933431059	-87.51532064215269	21.15634045960005	-0.002044677734375	0.0616	26.838546	-2.2559976809954114	27.88743692520734	-0.19611164812634413	-0.4256465889652296	0.4686521068218582	0.4686455664890185	588.4062271915128	351.19	6.017655854982184	261.4504798364634	268.741663601968	70.55	370.57431355369937	-2.2319999999999998						1.7323000000000002	-2.2873897576497915	-2.293712183562617	-1.8963147216285412	-1.899428076105999	0.0
2019-12-17 02:19:56+00:00	-155.26267000000004	-82.78420000000004	504.75218761976714														10.633309523609393	-87.15046216426069	18.392124726791728	-0.00200653076171875	0.046200000000000005	26.838394	-2.2557396570197885	27.88697480136216	-0.19612454582848365	-0.42567458237255257	0.4686829285929625	0.4686763882601265	588.434924636373	351.19	6.017700711986502	261.45254629447646	268.7436668647425	70.55	370.5733718822229	-2.2319999999999998						1.7323000000000002	-2.2874090203398434	-2.293731920456264	-1.8962819145277932	-1.8993960486186023	0.0
2019-12-17 02:19:57+00:00	-155.26267000000004	-82.78420000000004	504.8184446932434														15.82428016260767	-86.74283942477362	17.018229328459544	-0.002005577087402344	0.0693	26.838566000000004	-2.2547628283767	27.886179867998862	-0.19613740723580125	-0.4257024972100875	0.4687136638162864	0.4687071234834547	588.4979850332597	351.09	6.0160684340550326	261.38183045133417	268.6707711895269	70.54	370.56633213581046	-2.231						1.7323000000000002	-2.287407077811705	-2.2937298781839144	-1.8962263167509061	-1.8993417719958243	0.0
2019-12-17 02:19:58+00:00	-155.26267000000004	-82.78420000000004	504.8721737679953														13.35255796342878	-86.53378151924005	17.412978296647786	-0.002041816711425781		26.839232	-2.255345287911104	27.887500180372854	-0.19615028400107154	-0.4257304452780989	0.4687444356473897	0.4687378953145623	588.5559076071628	351.08	6.015800347858519	261.3698471066871	268.65879876501884	70.53	370.56745293987535	-2.2319999999999998							-2.28751565797372	-2.2938413773725133	-1.8963202906775949	-1.8994335128126147	0.0
2019-12-17 02:19:59+00:00	-155.26267000000004	-82.78420000000004	504.88757242508524														5.1091828730425854	-86.39861983815901	18.77566442062716	-0.002045502533783784	0.0616	26.839940000000002	-2.255377482871774	27.888333385338456	-0.19616322596378336	-0.4257585348812147	0.4687753633081811	0.4687688229753589	588.5732360536682	351.14	6.016883016687518	261.41667416155866	268.70714952306264	70.55	370.56475036717467	-2.225						1.6304	-2.2875866510779117	-2.293914277696776	-1.896380120816184	-1.899491921115369	0.0
2019-12-17 02:20:00+00:00	-155.26267000000004	-82.78420000000004	504.92202195644967														0.7264007214377112	-86.66048156198003	17.53645491469726	-0.002053089630909455	0.0616	26.838265999999994	-2.2556932843010813	27.88669550504551	-0.1961760551757401	-0.4257863799376147	0.4688060216813495	0.4687994813485324	588.6040676544312	351.14	6.0170042076692125	261.42235613078344	268.71256177441416	70.55	370.5739190063832	-2.225						1.8342	-2.2875148711557647	-2.293840518535854	-1.896261914956896	-1.8993765242985707	0.0
2019-12-17 02:20:01+00:00	-155.26267000000004	-82.78420000000004	504.9830291059455														-1.769409742707344	-87.17148911665369	14.764033866413634	-0.0020246505737304688	0.046200000000000005	26.838362	-2.2546801910211784	27.885782126619464	-0.19618888321510028	-0.4258142223404277	0.4688366771537522	0.4688301368209406	588.6634907659057	351.41	6.0215061436572155	261.6181853950531	268.913613113341	70.6	370.566941167569	-2.238						1.8342	-2.287498925827648	-2.293824100280049	-1.8961978617855144	-1.89931399317492	0.0
2019-12-17 02:20:02+00:00	-155.26267000000004	-82.78420000000004	505.03351913922927														-4.744138779269732	-87.49897180581539	12.319413737139866	-0.002038002014160156	0.0539	26.838592	-2.2565137624978893	27.887820603948054	-0.1962017824161404	-0.42584221888011176	0.4688675023970064	0.4688609620642074	588.7168317325734	351.49	6.022767323766768	261.6724613236761	268.9699359820644	70.61	370.5781713128105	-2.237						1.6304	-2.2876650682946527	-2.293994709229654	-1.8963414866438424	-1.899454205074224	0.0
2019-12-17 02:20:03+00:00	-155.26267000000004	-82.78420000000004	505.0602351137945														-3.9452746370020084	-87.82189830597866	7.778917723826088	-0.002057075500488281	0.0539	26.838736000000004	-2.2570550991929066	27.888499506125754	-0.19621466334155274	-0.4258701761120132	0.4688982842919313	0.4688917439591365	588.7447255345011	351.38	6.020965906537612	261.59402198531774	268.8894867382607	70.59	370.5812070449438	-2.229						1.6304	-2.2877339881840633	-2.2940654717724134	-1.896389429273172	-1.8995010083550208	0.0
2019-12-17 02:20:04+00:00	-155.26267000000004	-82.78420000000004	505.0995086909028														0.1778113602764504	-87.91956056906247	1.3678726884226424	-0.00202178955078125	0.0539	26.838522	-2.254637514938816	27.88586061234946	-0.1962275147482398	-0.4258980691987311	0.4689289955755317	0.4689224552427436	588.7813939357889	351.46	6.02242897781366	261.6582600684301	268.95482583676824	70.61	370.5662238885503	-2.235						1.8342	-2.2875947693961303	-2.293922452462531	-1.8962035692872583	-1.8993195650567256	0.0
2019-12-17 02:20:05+00:00	-155.26267000000004	-82.78420000000004	505.16477659461617														-5.650402813451805	-88.14446505153477	4.104256911112116	-0.001953125		26.838964	-2.2547261214256946	27.886414560902036	-0.19624031013899565	-0.4259258405988114	0.468959572898617	0.4689530325658324	588.8441124551663	351.28	6.019293678367897	261.52189884297104	268.8148069308604	70.57	370.5651114565602	-2.237							-2.28768897106273	-2.2940191498260933	-1.896243241108278	-1.8993582941907483	0.0
2019-12-17 02:20:06+00:00	-155.26267000000004	-82.78420000000004	505.23680033779874														-13.61240243015848	-88.08820920081386	9.757500727894666	-0.0020914077758789067	0.0539	26.839540000000003	-2.255157762890209	27.88746275482345	-0.19625322830661213	-0.4259538786389144	0.4689904437707682	0.4689839034379839	588.9170492568288	351.19	6.017681364116638	261.4515815677287	268.74280281088835	70.55	370.56568916255776	-2.238						1.8342	-2.287809649496967	-2.294143046521664	-1.8963178951411983	-1.899431174203628	0.0
2019-12-17 02:20:07+00:00	-155.26267000000004	-82.78420000000004	505.296176366539														-20.074027333321226	-87.91220613584619	15.837213371799667	-0.0020259135478251688	0.0539	26.83928400000001	-2.253742794699294	27.88575807874463	-0.19626615174735587	-0.4259819280910527	0.4690213272143236	0.4690147868815432	588.9776010833654	350.91	6.013020629797222	261.24951883863844	268.53465971916114	70.5	370.5575032424489	-2.237						1.6304	-2.2877320863305317	-2.2940633512326767	-1.8961976044780156	-1.8993137419814732	0.0
2019-12-17 02:20:08+00:00	-155.26267000000004	-82.78420000000004	505.3587987440841														-23.19482751318709	-87.75214400306685	22.60922535324781	-0.0020472208658854165	0.0539	26.838558000000006	-2.2547592900848143	27.88588240256513	-0.19627899564580906	-0.426009804850799	0.4690520205273008	0.4690454801945225	589.0382616020332	350.75	6.01028808339157	261.13076548769106	268.41262730577273	70.47	370.56738732082164	-2.237						1.7323000000000002	-2.287794796237142	-2.2941277058009617	-1.8962049442613205	-1.8993209073589743	0.0
2019-12-17 02:20:09+00:00	-155.26267000000004	-82.78420000000004	505.43739909995867														-19.097837974446172	-87.57113896068864	26.53779123780887	-0.002036094665527344	0.0539	26.838752000000003	-2.255491381158032	27.886777080278076	-0.19629193845321424	-0.4260378963014003	0.4690829502195147	0.4690764098867416	589.1161680350482	350.5	6.005948883341513	260.942011853243	268.2188435686737	70.42	370.571578526143	-2.238						1.7323000000000002	-2.287918668178877	-2.2942548693701847	-1.8962680941390528	-1.8993825566453082	0.0
2019-12-17 02:20:10+00:00	-155.26267000000004	-82.78420000000004	505.51100507425997														-4.9722294934588875	-87.24134213009111	24.08847111711347	-0.0020341873168945312	0.0693	26.838786	-2.254264832577612	27.885583334448487	-0.1963047640930329	-0.4260657336629395	0.4691136001091416	0.4691070597763734	589.1913108022612	350.32	6.002955038286129	260.8122403908308	268.0851418548935	70.38	370.56345015244597	-2.238						1.6304	-2.287884307639368	-2.294219537404381	-1.8961842267861215	-1.899300682163776	0.0
2019-12-17 02:20:11+00:00	-155.26267000000004	-82.78420000000004	505.571050332584														4.917914679197457	-87.27664081421274	24.826451786446643	-0.002071380615234375	0.0539	26.838678000000005	-2.2547802702927138	27.885932463803787	-0.19631762173958128	-0.4260936400564831	0.4691443260896042	0.4691377857568451	589.2521009215126	350.1	5.999175750789133	260.64795198934274	267.9163631753464	70.34	370.56742210717397	-2.238						1.6304	-2.2879529423266547	-2.2942899865155306	-1.896208509114884	-1.8993243875051504	0.0
2019-12-17 02:20:12+00:00	-155.26267000000004	-82.78420000000004	505.63230592894286														6.108836416429355	-87.20573041443859	32.005362203902195	-0.002051353454589844		26.838794	-2.25394288839719	27.885208972742017	-0.1963305046978908	-0.4261216015796751	0.4691751127327147	0.4691685723999606	589.3125209999961	349.85	5.994968657987138	260.46534852388766	267.7284791976344	70.29	370.56154059175077	-2.237							-2.28795705106851	-2.2942941580608225	-1.8961578276250624	-1.8992749102767423	0.0
2019-12-17 02:20:13+00:00	-155.26267000000004	-82.78420000000004	505.70403668720184														4.134497511957041	-86.93169636935751	40.43018534499244	-0.0020847320556640625	0.0539	26.839426000000003	-2.254763725191488	27.88669540457977	-0.19634336268839736	-0.4261495089956692	0.4692058397857362	0.4691992994529812	589.3835213790044	349.76	5.993330923691549	260.393816793256	267.6553398474055	70.27	370.56448175517596	-2.238						1.7323000000000002	-2.2881171279764523	-2.294458509893784	-1.8962633656492824	-1.8993779405183369	0.0
2019-12-17 02:20:14+00:00	-155.26267000000004	-82.78420000000004	505.7732886114371														-3.4890247929291047	-86.68875697624534	51.0820545036162	-0.0020847320556640625	0.0539	26.839276	-2.253674252640533	27.88542488456392	-0.19635628380457915	-0.4261775535065681	0.4692367177687487	0.4692301774359976	589.4536960986958	349.5	5.988971329315794	260.20472598194726	267.4606453229254	70.22	370.5580265295969	-2.238						1.9361	-2.2880774897045395	-2.2944177572659328	-1.896173766247203	-1.8992904701807136	0.0
2019-12-17 02:20:15+00:00	-155.26267000000004	-82.78420000000004	505.8363860506115														-9.037265736728983	-86.41638137764929	59.41484430010688	-0.0020427703857421875	0.0539	26.839078000000004	-2.2542174662622823	27.885695690125203	-0.1963690858683549	-0.4262053393736446	0.4692673110236611	0.4692607706909127	589.5168686283438	349.29	5.985384638085081	260.04882536479744	267.3004677734947	70.18	370.56256571155035	-2.237						1.4266	-2.288144120698387	-2.2944861454527583	-1.8961923758104449	-1.8993086375553592	0.0
2019-12-17 02:20:16+00:00	-155.26267000000004	-82.78420000000004	505.9007288036015														-13.182683637527267	-86.32343660953596	68.30954087382882	-0.002093844943576389	0.0539	26.839216	-2.2545783179612817	27.886169391861127	-0.1963820000888691	-0.4262333688947061	0.4692981725068146	0.4692916321740663	589.5809786636647	349.13	5.9826123993444185	259.92825927763874	267.17666274558655	70.14	370.5645130671709	-2.238						1.8342	-2.2882301187577982	-2.2945744198184257	-1.8962258533228225	-1.8993413195798097	0.0
2019-12-17 02:20:17+00:00	-155.26267000000004	-82.78420000000004	505.9693422481383														-14.41654945943366	-86.51402991341	77.75983124003575	-0.002066612243652344	0.0616	26.839406000000004	-2.254227468183771	27.886009143467845	-0.19639485066845305	-0.4262612602762169	0.4693288818955769	0.4693223415628334	589.6499633197665	348.86	5.978009880645102	259.7283328330162	266.9711194972154	70.09	370.5615298032651	-2.238						1.9361	-2.2882690745489374	-2.294614383805948	-1.8962148871927509	-1.8993306140277173	0.0
2019-12-17 02:20:18+00:00	-155.26267000000004	-82.78420000000004	505.995686655651														-6.933856792496978	-86.75728020085651	83.33467666696879	-0.0020275115966796875	0.0539	26.841066	-2.254421248517737	27.888101043156443	-0.19640777229020992	-0.42628930555878297	0.4693597607910075	0.4693532204582653	589.6885435859007	348.68	5.974832618588554	259.58976110148774	266.82922658885485	70.05	370.55589225528735	-2.235						1.7323000000000002	-2.2884124085279485	-2.2947615947877646	-1.8963649233425377	-1.899477084809172	0.0
2019-12-17 02:20:19+00:00	-155.26267000000004	-82.78420000000004	505.9578682157241														-0.5032099846117652	-86.67667836256805	90.13206360977505	-0.0020303726196289067		26.84048	-2.2534916976458725	27.88654233634293	-0.1964206434383344	-0.4263172415152301	0.4693905192714102	0.4693839789386709	589.7247927926378	348.61	5.973740480012228	259.54270431081744	266.78045292267	70.04	370.5521093759828	-2.234							-2.2882740725490693	-2.2946195470761155	-1.896254361467328	-1.8993691503010015	0.0
2019-12-17 02:20:20+00:00	-155.26267000000004	-82.78420000000004	505.92703069742953														7.087510449598942	-86.35822874407408	95.12502084636371	-0.0020856857299804688	0.046200000000000005	26.841378000000002	-2.2535740184253936	27.88764732010532	-0.19643353168272748	-0.42634521451128543	0.46942131854659497	0.4694147782138569	589.7604327015114	348.38	5.969893520328835	259.37528559213087	266.6086520802758	70.0	370.54892799140123	-2.2230000000000003						1.9361	-2.2883563993164127	-2.29470409460942	-1.896333645255052	-1.8994465500305615	0.0
2019-12-17 02:20:21+00:00	-155.26267000000004	-82.78420000000004	505.9394936330866														10.475817679708276	-86.17435237813255	100.16461098425593	-0.0020589828491210933	0.0539	26.842336	-2.2521875692606157	27.88737574254765	-0.19644642394268885	-0.4263731961702713	0.4694521273701127	0.4694455870373784	589.7762943575382	348.24	5.967590298159077	259.27528549151947	266.5057927987778	69.97	370.53582068614037	-2.218						1.7323000000000002	-2.2883569315725416	-2.2947046255196586	-1.8963163056645236	-1.8994296224991372	0.0
2019-12-17 02:20:23+00:00	-155.26267000000004	-82.78420000000004	505.9351103068376														1.490073143743515	-85.84122805142796	114.49258252444427	-0.002088044819078948	0.0616	26.842994	-2.2451570684983184	27.88126804375725	-0.19647212042916745	-0.4264289687232425	0.4695135349191773	0.4695069945864499	589.8049813463205	348.26	5.968287547118063	259.30711983031347	266.53693114395713	69.99	370.48656417872877	-2.22						1.7323000000000002	-2.2879189931998454	-2.294254869763064	-1.8958884247833576	-1.8990119079945325	0.0
2019-12-17 02:20:24+00:00	-155.26267000000004	-82.78420000000004	505.93169868603														-6.149492258293803	-85.75432845229487	123.39175389422444	-0.0020810177451685854	0.046200000000000005	26.848188	-2.238649968233545	27.880845335028425	-0.1964849607464636	-0.4264568375246156	0.4695442195055071	0.4695376791727823	589.812483519124	348.29	5.968791450661596	259.3291198222376	266.5594349028704	70.01	370.42197285101463	-2.222						1.8342	-2.2879045808582337	-2.29424006331454	-1.8958683310864508	-1.89899229163484	0.0
2019-12-17 02:20:25+00:00	-155.26267000000004	-82.78420000000004	505.940592016905														-7.82562920164541	-85.77031565644647	129.5157970426762	-0.002087593078613281	0.046200000000000005	26.84842	-2.2421398375454915	27.88451704371141	-0.19649782506305544	-0.4264847587949286	0.4695749617887223	0.4695684214560003	589.8207034159325	348.43	5.970837125167757	259.4170726159602	266.6507923987497	70.03	370.4440875448914	-2.23						1.7323000000000002	-2.288165259224965	-2.2945077786088097	-1.896126694179132	-1.8992445165797809	0.0
2019-12-17 02:20:26+00:00	-155.26267000000004	-82.78420000000004	505.94389145208464														-3.881488399106831	-85.8240641212102	133.17153131303434	-0.00211334228515625		26.847476	-2.2478111061494843	27.888986596190076	-0.1965108140837401	-0.4265129505567962	0.4696060019255694	0.4695994615928534	589.8288651018022	348.51	5.971966566060795	259.46501560166126	266.7012319439562	70.03	370.48547530889823	-2.227							-2.2884648184304863	-2.2948154393041698	-1.8964389670224535	-1.8995493688021048	0.0
2019-12-17 02:20:27+00:00	-155.26267000000004	-82.78420000000004	505.9384745534945														2.6621476707786265	-85.8395697821594	135.272686500997	-0.0020589828491210933	0.0616	26.846996	-2.246404194386629	27.88706307755388	-0.1965236698272817	-0.4265408530504479	0.4696367235676801	0.4696301832349672	589.8343257047474	348.82	5.977447317484289	259.7036247029759	266.9459960665372	70.1	370.4781692884235	-2.224						1.6304	-2.2883295155245458	-2.2946764813817317	-1.896302942265465	-1.8994165766648217	0.0
2019-12-17 02:20:28+00:00	-155.26267000000004	-82.78420000000004	505.93552207256636														5.9385423814632725	-85.88474475493602	138.0449054261324	-0.0020437240600585933	0.046200000000000005	26.844946000000004	-2.2492994609333867	27.887547375307122	-0.1965364525648987	-0.4265685970806295	0.4696672707376275	0.4696607304049278	589.8379905121301	349.2	5.984112515821715	259.9930867175441	267.243656240632	70.17	370.5058369629305	-2.2119999999999997						1.9361	-2.288360616561886	-2.2947084216398452	-1.896333184735832	-1.8994461004552183	0.0
2019-12-17 02:20:29+00:00	-155.26267000000004	-82.78420000000004	505.938387512088														4.566362694604703	-85.96652381222691	141.36644303284118	-0.0021047592163085933	0.0539	26.844178000000007	-2.2531352094822816	27.890418588267263	-0.19654931339139764	-0.4265965105441865	0.4696980044700058	0.4696914641373121	589.8419689009428	353.78	6.062443761421664	263.3956262728605	270.7418405439294	71.09	370.53438907108216	-2.21						1.6304	-2.288558114936975	-2.2949112569245145	-1.8965335025247587	-1.899641657466979	0.0
2019-12-17 02:20:30+00:00	-155.26267000000004	-82.78420000000004	505.9406343855632														0.9259245255050396	-85.9863344292773	144.58887953193388	-0.0020847320556640625	0.0616	26.845038	-2.2525255124475803	27.890806072028	-0.1965622701704116	-0.4266246324361144	0.4697289676566647	0.4697224273239724	589.8443605632602	353.94	6.0650675253901385	263.50952188443443	270.85901485744597	71.12	370.5267817424317	-2.2159999999999997						1.7323000000000002	-2.2885870246477924	-2.2949409474524973	-1.8965623093258064	-1.8996697795793032	0.0
2019-12-17 02:20:31+00:00	-155.26267000000004	-82.78420000000004	505.9397956034074														-0.8197362971298287	-85.9422728257028	146.10189863672431	-0.002018777947676809	0.0539	26.845453999999997	-2.2493267950943925	27.88815459405532	-0.19657520181942909	-0.4266526996978514	0.4697598707103607	0.4697533303776699	589.8469610939172	354.09	6.067870605359841	263.6319875936034	270.9841972195519	71.15	370.5039068715758	-2.2119999999999997						1.5285	-2.2884044958711818	-2.2947534858207073	-1.896376782264336	-1.899488661904468	0.0
2019-12-17 02:20:32+00:00	-155.26267000000004	-82.78420000000004	505.9409869397084														-0.7800907902206168	-85.88620527641199	146.0552364334256	-0.002091056422183388	0.0539	26.84626	-2.2481607660106335	27.88793507946343	-0.1965879175328261	-0.4266802981310497	0.4697902575970417	0.4697837172643584	589.8486814389307	354.3	6.071482861669992	263.7889863503271	271.1455164763425	71.2	370.4928527950631	-2.2119999999999997						1.6304	-2.2883931486867177	-2.294741829879941	-1.8963628430057065	-1.899475053911132	0.0
2019-12-17 02:20:33+00:00	-155.26267000000004	-82.78420000000004	505.94174060178426														0.6018100090533257	-85.81039364697006	144.65086314124088	-0.002056121826171875		26.846662	-2.2488476096351673	27.889068371508532	-0.196600878325158	-0.4267084287590392	0.4698212303975116	0.4698146900648338	589.8511925647757	354.75	6.079057864534277	264.1178078832436	271.4838074854323	71.29	370.4957134256533	-2.2159999999999997							-2.2884695021644874	-2.2948202491583327	-1.8964432103467408	-1.8995535112784003	0.0
2019-12-17 02:20:45+00:00	-155.26267000000004	-82.78420000000004	505.9427472370176														-6.8355740914742675	-86.5086445621061	134.92398993595384	-0.0020608901977539067	0.0539	26.844258000000004	-2.2503384405487203	27.887772517566876	-0.19675529369685266	-0.4270435764032993	0.4701902399508685	0.4701836996182607	589.8847956448842	354.76	6.079303692001688	264.1288213745969	271.4947858604248	71.29	370.51557981272384	-2.217						1.8342	-2.288379912766003	-2.294728234822933	-1.8963477298276743	-1.8994602998923136	0.0
2019-12-17 02:20:46+00:00	-155.26267000000004	-82.78420000000004	505.9429484974669														-7.585873126826991	-86.49019665482462	141.05027398794783	-0.0020751953125	0.0539	26.844002000000003	-2.2497655615297325	27.88691941090247	-0.19676823006455035	-0.4270716539694972	0.4702211543380178	0.4702146140054171	589.8862085262014	354.07	6.067672906034539	263.623714900396	270.97536819262604	71.15	370.5128584644136	-2.208						1.8342	-2.2883207066267146	-2.294667428585172	-1.8962873194618202	-1.8994013251135888	0.0
2019-12-17 02:20:47+00:00	-155.26267000000004	-82.78420000000004	505.94175370884483														-5.7284740086463835	-86.33262092013828	146.9694265864257	-0.0020847320556640625		26.844068	-2.2479973181828434	27.885266729879504	-0.19678107100144887	-0.42709952408600105	0.4702518403780737	0.4702453000454797	589.8889225997983	353.63	6.060224422920718	263.3005221221453	270.64272741163785	71.07	370.5008938635765	-2.209							-2.2882060294892557	-2.294549653268028	-1.896171327591765	-1.899288089470572	0.0
2019-12-17 02:20:48+00:00	-155.26267000000004	-82.78420000000004	505.9408190209967														-2.4646327742353398	-86.0653099059266	152.88797145720287	-0.002079010009765625	0.046200000000000005	26.845236	-2.2493361992791385	27.887913683212446	-0.19679392284403244	-0.4271274183522023	0.4702825529153294	0.470276012582742	589.8917273406378	353.16	6.0520564806195996	262.9449697812504	270.27795640194483	70.97	370.5048784845373	-2.205						1.5285	-2.2883884502574	-2.294737005703726	-1.8963594532674752	-1.899471744729184	0.0
2019-12-17 02:20:49+00:00	-155.26267000000004	-82.78420000000004	505.940699309568														0.23923828297154545	-85.74627463960155	158.90031816730468	-0.002081871032714844	0.0616	26.84516	-2.245328716392812	27.88390782818169	-0.19680676320030427	-0.4271552874012671	0.4703132377429312	0.4703066974103495	589.8940672274267	352.65	6.043576695635881	262.5775700907039	269.8992588528609	70.88	370.47871080756113	-2.205						1.8342	-2.2881134319733527	-2.2944545544357573	-1.896077872253552	-1.899196854654729	0.0
2019-12-17 02:20:50+00:00	-155.26267000000004	-82.78420000000004	505.94053872281364														0.7186545555400997	-85.43421990290288	165.28532898291866	-0.002071380615234375	0.046200000000000005	26.84585	-2.2444792331896712	27.883868022729764	-0.19681972701910813	-0.4271834244608949	0.4703442176513005	0.4703376773187282	589.8957894643676	352.18	6.035553257670768	262.22898289170985	269.5409412423969	70.78	370.4702217979157	-2.2030000000000003						1.8342	-2.288110131992858	-2.2944511669039303	-1.896076352307636	-1.89919537082174	0.0
2019-12-17 02:20:51+00:00	-155.26267000000004	-82.78420000000004	505.9388736827617														-1.3057421960939597	-85.18996429183099	171.73853772509148	-0.0020856857299804688	0.0616	26.848832	-2.243647905560453	27.88646951535861	-0.19683266089386528	-0.4272114965066846	0.4703751259814231	0.4703685856488584	589.8981697192164	351.3	6.020797468041642	261.5872204188617	268.88196446667973	70.61	370.45231452716797	-2.17						1.5285	-2.2882907894033737	-2.294636709738307	-1.89626463528092	-1.8993791799798407	0.0
2019-12-17 02:20:52+00:00	-155.26267000000004	-82.78420000000004	505.9347310568534														-3.963422716674758	-85.05581504894366	177.67641351100053	-0.002118110656738281	0.0693	26.854932	-2.2359788323086542	27.885949809359087	-0.19684542185412005	-0.4272391932250824	0.4704056210681862	0.4703990807356237	589.9025168994792	350.68	6.010451167272384	261.13783391641533	268.4199104463332	70.51	370.3762776899504	-2.153						1.8342	-2.288265314349761	-2.2946105469256852	-1.8962394345780853	-1.8993545781131216	0.0
2019-12-17 02:20:53+00:00	-155.26267000000004	-82.78420000000004	505.9357191826255														-4.968082899181754	-85.0688588663959	182.3363429771775	-0.002048492431640625	0.0539	26.85537	-2.241949201372244	27.89228824279712	-0.1968583275783413	-0.4272672042738682	0.470436462218809	0.4704299218862487	589.9052110441645	350.61	6.008721765401728	261.06108625957137	268.3426773265011	70.48	370.413898228152	-2.161						1.7323000000000002	-2.2887030563779125	-2.2950601199245844	-1.896685527470007	-1.8997900688594629	0.0
2019-12-17 02:20:54+00:00	-155.26267000000004	-82.78420000000004	505.9389836815603														-3.818159884203861	-85.2479485049362	185.5271680132468	-0.0020294189453125		26.853304	-2.244009106324711	27.891936858540248	-0.1968712213378892	-0.4272951892673759	0.4704672746983741	0.4704607343658147	589.9088398502712	351.01	6.014999044938373	261.3339047189109	268.62301348832654	70.55	370.4361081597592	-2.201							-2.288678354693808	-2.2950347475769823	-1.896657011748754	-1.8997622309753448	0.0
2019-12-17 02:20:55+00:00	-155.26267000000004	-82.78420000000004	505.9396063153775														-1.201047427964461	-85.5694274146046	186.97241410899966	-0.002079010009765625	0.046200000000000005	26.852340000000005	-2.2446982020156665	27.89150961668952	-0.1968841012323364	-0.4273231443616429	0.4704980542204042	0.4704915138878492	589.9128773778906	351.17	6.017481680964558	261.44187657385083	268.7338851885157	70.58	370.44466428176025	-2.22						1.6304	-2.2886446464048844	-2.2950001303958305	-1.8966252150886111	-1.8997311901241487	0.0
2019-12-17 02:20:56+00:00	-155.26267000000004	-82.78420000000004	505.9190992866853														1.3267028706202677	-86.0561025778659	186.48491070383517	-0.0020419226752387155	0.046200000000000005	26.850238	-2.2419084459375704	27.8863957041417	-0.1968969588249343	-0.4273510506643362	0.4705287800957769	0.4705222397632289	589.9296148477582	350.79	6.011477180537795	261.1822981152119	268.46573103136984	70.51	370.43490533011686	-2.208						1.5285	-2.2882618595561466	-2.2946070217690613	-1.8962620812218032	-1.8993766866125497	0.0
2019-12-17 02:20:57+00:00	-155.26267000000004	-82.78420000000004	505.87164568358713														2.287309184790188	-86.18793566009407	185.7575093999524	-0.00203704833984375	0.046200000000000005	26.848570000000002	-2.242140342832332	27.884732398368673	-0.1969097632670864	-0.4273788417223841	0.4705593790605673	0.4705528387280241	589.9772195882854	350.28	6.0031567632452125	260.82122071849284	268.0941506620438	70.41	370.4433083203569	-2.187						1.5285	-2.28811833422106	-2.2944596411718265	-1.8961421710362207	-1.8992596256999568	0.0
2019-12-17 02:20:58+00:00	-155.26267000000004	-82.78420000000004	505.87275326239785														2.704981358516628	-85.9338421092919	183.84980405467118	-0.002025604248046875	0.0539	26.845634000000004	-2.248273893953118	27.887347717190092	-0.19692270501235606	-0.4274069309028147	0.4705903062464704	0.4705837659139298	590.004855960197	350.0	5.998188999224204	260.6047214882958	267.8722959731814	70.34	370.49613778942734	-2.188						1.8342	-2.288325328909212	-2.294672200777432	-1.896320451062064	-1.8994336693857101	0.0
2019-12-17 02:20:59+00:00	-155.26267000000004	-82.78420000000004	505.9245416960328														3.8162815779360617	-85.82727583787508	178.88398078494149	-0.002019882202148437	0.0616	26.848992	-2.2438898209026297	27.886883585691976	-0.1969355988294064	-0.4274349161889404	0.4706211190158638	0.4706145786833292	590.0546143785701	350.02	5.998307532396468	260.60998910242006	267.87758952978777	70.35	370.4532677941118	-2.205						1.8342	-2.2883274825908764	-2.2946743874785187	-1.8962940125218977	-1.899407859123736	0.0
2019-12-17 02:21:00+00:00	-155.26267000000004	-82.78420000000004	505.94324899349516														5.309774405540441	-85.8239589492339	170.95295750375638	-0.0020122528076171875	0.0616	26.847294	-2.2447858543382613	27.885828035675782	-0.19694855870329767	-0.4274630444930293	0.4706520893213535	0.4706455489888237	590.0845800662164	349.9	5.996347474206103	260.5250974934772	267.79005556115794	70.32	370.4662115262285	-2.2030000000000003						2.0380000000000003	-2.2882359521746576	-2.294580397637312	-1.896216734054577	-1.8993324170044388	0.0
2019-12-17 02:21:01+00:00	-155.26267000000004	-82.78420000000004	505.9230604833458														3.6948873124509127	-85.58090137558486	163.52887498164768	-0.002007484436035156		26.8478	-2.245492635832333	27.88710632195239	-0.19696131779346607	-0.42749073727575776	0.470682580051046	0.4706760397185209	590.1041009908693	349.82	5.9947392529163315	260.45490071974393	267.7182342281889	70.3	370.4687468653265	-2.213							-2.288312951511726	-2.294659488579702	-1.8963074889521505	-1.8994210153054727	0.0
2019-12-17 02:21:02+00:00	-155.26267000000004	-82.78420000000004	505.9171997335391														1.2239076499206778	-85.19434435057681	155.496653105033	-0.0020341873168945312	0.0693	26.847802	-2.2452258411906345	27.886839669976784	-0.1969741936926818	-0.42751868353620665	0.470713349878048	0.4707068095455307	590.1170605487305	349.59	5.990878547038653	260.2872312114621	267.54581949639834	70.26	370.46700510365446	-2.209						1.7323000000000002	-2.288306176397757	-2.2946525199617867	-1.8962887457844952	-1.8994027175420456	0.0
2019-12-17 02:21:03+00:00	-155.26267000000004	-82.78420000000004	505.93137516287305														0.9479337440499334	-84.9195572095032	145.92432196601513	-0.001995086669921875	0.0539	26.847084000000002	-2.245327757565281	27.88611323015539	-0.19698712881430624	-0.4275467584017091	0.4707442612908981	0.4707377209583837	590.1308667294161	349.43	5.988231587752807	260.1724119669271	267.4276093063994	70.23	370.47068228908387	-2.206						1.6304	-2.2882614766859284	-2.2946066063037867	-1.8962363754273976	-1.8993515916552135	0.0
2019-12-17 02:21:04+00:00	-155.26267000000004	-82.78420000000004	505.93299294947997														0.3665902594621741	-84.6928384872286	137.58436384424877	-0.002115610483530405	0.0616	26.848512	-2.245526792890033	27.887947112500115	-0.19700000542216006	-0.42757470602657466	0.47077503265364706	0.4707684923211332	590.1378016182654	349.6	5.990766212633496	260.28207016265003	267.54080276967807	70.26	370.4660372800728	-2.2230000000000003						1.6304	-2.288382486641715	-2.294730893668896	-1.8963678631678147	-1.8994799547699401	0.0
2019-12-17 02:21:05+00:00	-155.26267000000004	-82.78420000000004	505.92715985679496														-0.2528699320078896	-84.50899988384306	130.49956734178508	-0.002012008275741186	0.0616	26.848588	-2.247381110129676	27.889847554298967	-0.19701280685079	-0.4276024907549771	0.4708056246085925	0.4707990842760823	590.1443682513957	349.66	5.9917775425375845	260.32552831335283	267.5859676125046	70.27	370.4779740814512	-2.2159999999999997						1.9361	-2.2885131129361613	-2.2948650508415183	-1.8965015229075302	-1.8996104379324383	0.0
2019-12-17 02:21:06+00:00	-155.26267000000004	-82.78420000000004	505.93060422477197														1.2507648299325973	-84.50261867510784	123.77667681916618	-0.002053260803222656	0.0539	26.847894	-2.2448713638438043	27.886594949807893	-0.19702566438576294	-0.4276303970898014	0.4708363504890333	0.47082981015652997	590.1486003704995	349.97	5.997241581213866	260.5637496185939	267.8299853628108	70.33	370.4642923293083	-2.22						1.6304	-2.2882943506155526	-2.2946403702234357	-1.8962717173954755	-1.899386093802233	0.0
2019-12-17 02:21:07+00:00	-155.26267000000004	-82.78420000000004	505.935788002677														2.82170597280236	-84.73946243459262	118.2990085251657	-0.0020399093627929688	0.046200000000000005	26.847266	-2.2454658183184932	27.88645644675444	-0.1970386317554152	-0.42765854181322666	0.4708673388438217	0.47086079851132	590.1544189432194	350.26	6.002221633594731	260.7801544175011	268.05238883584263	70.39	370.4708375737903	-2.22						1.7323000000000002	-2.2882854354093207	-2.294631212505387	-1.8962608245254449	-1.8993754597788837	0.0
2019-12-17 02:21:08+00:00	-155.26267000000004	-82.78420000000004	505.9383697708757														1.8447474207486998	-85.17034655211971	115.59809823219764	-0.002083778381347656		26.847214	-2.2482230052433305	27.889091365595284	-0.19705151198210105	-0.4276864974182986	0.4708981189688111	0.4708915786363115	590.1574070043949	350.49	6.0060695749818045	260.946668053125	268.2242335200063	70.43	370.4892809614896	-2.215							-2.2884690091470468	-2.2948197455821644	-1.8964458474109944	-1.8995560856693012	0.0
2019-12-17 02:21:09+00:00	-155.26267000000004	-82.78420000000004	505.93894808726486														-0.9205366966306692	-85.67517242023841	115.56134671943596	-0.002065658569335937	0.046200000000000005	26.847566	-2.2491530326877056	27.89040315173475	-0.1970642451219297	-0.42771413383665136	0.4709285476472129	0.4709220073147141	590.1592376386373	351.06	6.015631081785722	261.3617548243037	268.6512395347984	70.54	370.49396447625816	-2.2230000000000003						1.8342	-2.288560630955249	-2.2949138432351	-1.8965386602568788	-1.8996466926097255	0.0
2019-12-17 02:21:10+00:00	-155.26267000000004	-82.78420000000004	505.9378861120538														-3.608012231311644	-86.13487039587673	117.60890709215708	-0.0020551681518554688	0.0539	26.848154	-2.2494537141683604	27.891369303582906	-0.19707722475619188	-0.42774230516737416	0.4709595652999317	0.4709530249674368	590.1621215350652	351.22	6.018279433851637	261.4765722829905	268.76951192477037	70.58	370.4935077930193	-2.225						1.9361	-2.2886292825519474	-2.2949843495508824	-1.8966076244866357	-1.8997140176438103	0.0
2019-12-17 02:21:11+00:00	-155.26267000000004	-82.78420000000004	505.9391647036815														-11.539467737641726	-86.51791734615558	127.18697002579944	-0.0020799636840820312	0.0539	26.848722	-2.248745631941105	27.89132413559196	-0.19709008067979344	-0.4277702080041525	0.4709902873290315	0.47098374699653706	590.1647269949748	351.38	6.020918067279201	261.59122465357217	268.88735029141145	70.61	370.48647480863184	-2.2319999999999998						1.6304	-2.2886309941481806	-2.294986103990505	-1.8966054943217472	-1.8997119381117	0.0
2019-12-17 02:21:12+00:00	-155.26267000000004	-82.78420000000004	505.9405212376858														-15.812674623009286	-86.59542746871948	138.07938575905078	-0.0020723085145692567	0.0539	26.849290000000003	-2.2454635705591817	27.888765215292093	-0.19710297531537	-0.4277981950103173	0.4710211020031457	0.4710145616706532	590.167175455453	351.38	6.021082088818128	261.59900215505934	268.89467530671647	70.61	370.46242060766434	-2.2319999999999998						1.7323000000000002	-2.2884548570316774	-2.294805206870806	-1.8964267608256649	-1.8995374526991762	0.0
2019-12-17 02:21:13+00:00	-155.26267000000004	-82.78420000000004	505.9398940375728														-12.7075355167631	-86.37253494678575	147.28313170096874	-0.002033527080829327	0.0616	26.849828000000002	-2.2419641200389258	27.885958976775328	-0.19711583983511305	-0.42782611665853226	0.4710518447145948	0.4710453043821064	590.1698472388841	351.27	6.019453219725463	261.5289463959272	268.8219318663633	70.6	370.43705954610573	-2.227						1.6304	-2.2882627725442517	-2.294607930950157	-1.8962306050177784	-1.8993459583639296	0.0
2019-12-17 02:21:14+00:00	-155.26267000000004	-82.78420000000004	505.9391845043872														-3.2878966721101444	-85.9767015217576	153.91964357358205	-0.0020313262939453125	0.0616	26.849216	-2.2421258450600208	27.88541893826209	-0.197128681772693	-0.4278539891103999	0.4710825332944551	0.4710759929619704	590.1723499630907	351.09	6.0165097315110705	261.401197138632	268.6904790318059	70.56	370.4406662797258	-2.22						1.8342	-2.288221673260729	-2.2945657235172248	-1.8961915360799857	-1.8993078177781832	0.0
2019-12-17 02:21:15+00:00	-155.26267000000004	-82.78420000000004	505.9366735982408														5.205879633554533	-85.50120085177059	160.71968271206268	-0.002068519592285156		26.849902000000004	-2.24359901380508	27.887645324032523	-0.19714150504200315	-0.4278818210828522	0.4711131772975621	0.4711066369650855	590.1749367834212	351.04	6.015477315128633	261.3557753251918	268.6443724908483	70.55	370.44754283638326	-2.222							-2.2883744251266998	-2.29472260510992	-1.8963492191280011	-1.8994617538001484	0.0
2019-12-17 02:21:16+00:00	-155.26267000000004	-82.78420000000004	505.9349660280069														7.196393638565202	-85.07744250841937	168.32313607786466	-0.0020427703857421875	0.0616	26.847982000000002	-2.245302288700649	27.88711587475405	-0.19715437672745725	-0.4279097581725532	0.4711439370320759	0.4711373966996032	590.1766718934579	351.14	6.017030795810999	261.423404399707	268.7137491705743	70.57	370.46677797862236	-2.235						1.8342	-2.288331945066584	-2.2946789792702718	-1.8963084760505318	-1.8994219789467093	0.0
2019-12-17 02:21:17+00:00	-155.26267000000004	-82.78420000000004	505.93361819110777														2.3037689631717853	-84.76444295159381	176.47034574618615	-0.002053260803222656	0.0539	26.844214	-2.251013853920927	27.888389924850802	-0.197167338601624	-0.4279378909462442	0.471174912234053	0.471168371901582	590.1784680496891	351.09	6.0160978904950095	261.3825482553252	268.67208668062085	70.54	370.52020039033005	-2.235						1.7323000000000002	-2.2884118682169827	-2.2947610633482114	-1.8963910396247217	-1.8995025804360783	0.0
2019-12-17 02:21:19+00:00	-155.26267000000004	-82.78420000000004	505.93581129091103														-8.617468811835124	-84.53776776361117	190.32067313389888	-0.002087593078613281	0.0539	26.846544	-2.244267609887558	27.884459454916172	-0.19719303164702767	-0.4279936560465453	0.4712363115743886	0.4712297712419237	590.1824040815944	350.73	6.010450871250943	261.13819968510336	268.4198972263524	70.49	370.46592053744723	-2.217						1.8342	-2.288145881326752	-2.2944878878375734	-1.8961191925318128	-1.899237193173256	0.0
2019-12-17 02:21:20+00:00	-155.26267000000004	-82.78420000000004	505.9369247735588														-6.3647176451751735	-84.73647449335316	194.17918465687768	-0.0020810177451685854	0.0616	26.850462	-2.237384120804481	27.882210742998037	-0.1972058466679993	-0.4280214700249157	0.4712669357830356	0.4712603954505768	590.1849323782286	350.95	6.014072477470871	261.2961205402443	268.58163403947526	70.54	370.40414714314005	-2.2359999999999998						1.6304	-2.288000168322939	-2.2943382357243	-1.8959684701295771	-1.8990900517417555	0.0
2019-12-17 02:21:21+00:00	-155.26267000000004	-82.78420000000004	505.93632037894315														-0.4273207199150311	-85.14089957814943	196.14324879509044	-0.002043874640213816	0.0539	26.847102000000003	-2.242357239754635	27.883228626292976	-0.1972188480819265	-0.4280496886443524	0.4712980054989506	0.4712914651664958	590.1873996664409	350.86	6.0124552063918415	261.2255955494695	268.50940855321494	70.52	370.4509808402637	-2.237						1.7323000000000002	-2.2880644048540115	-2.294404207716238	-1.8960337515644945	-1.8991537822266409	0.0
2019-12-17 02:21:22+00:00	-155.26267000000004	-82.78420000000004	505.9363514775567														4.290541640529475	-85.6606235918142	196.61848997233105	-0.0020923614501953125		26.844009999999997	-2.2496856277082644	27.886855175020628	-0.1972317166936894	-0.4280776191414112	0.4713287579595796	0.4713222176271258	590.1895659632696	350.82	6.011526282172588	261.1843146965813	268.46792385451187	70.49	370.512279342887	-2.238							-2.2883094639784933	-2.2946558882383994	-1.8962828287202949	-1.8993969410869191	0.0
2019-12-17 02:21:23+00:00	-155.26267000000004	-82.78420000000004	505.93594574935486														5.900727028098192	-86.15325278211397	195.21503464743503	-0.002087593078613281	0.0539	26.844384	-2.2480518481238985	27.88568525374626	-0.1972445101889137	-0.4281053865964238	0.4713593309064098	0.4713527905739594	590.191191912332	350.79	6.0111174506822715	261.16684934575403	268.44966590532226	70.49	370.4999262071749	-2.2359999999999998						1.5285	-2.2882302049442984	-2.2945744867065705	-1.896201320610641	-1.8993173698125605	0.0
2019-12-17 02:21:24+00:00	-155.26267000000004	-82.78420000000004	505.93726834045736														6.330895734085966	-86.51509491920723	191.16965371028166	-0.002096176147460937	0.0616	26.848470000000002	-2.2441574201865824	27.886550867494634	-0.19725746608427944	-0.4281335063079106	0.47139029174294206	0.4713837514104962	590.1947812506634	350.09	5.999799813174421	260.67490898220416	267.9442330914159	70.37	370.45719693019964	-2.187						1.8342	-2.28829955901354	-2.294645712913256	-1.8962696769491303	-1.8993841018430764	0.0
2019-12-17 02:21:25+00:00	-155.26267000000004	-82.78420000000004	505.93582642069913														5.973246631970444	-86.65097787958473	184.65478806628673	-0.0021104812622070312	0.046200000000000005	26.849964	-2.241908625469839	27.886061272202138	-0.1972703344654292	-0.4281614363459604	0.4714210436901794	0.4714145033577375	590.1974662858931	350.09	5.999768469356241	260.67367134109145	267.942833312159	70.37	370.4361236806301	-2.191						1.8342	-2.288268668921654	-2.2946139879244813	-1.89623804490794	-1.8993532214649018	0.0
2019-12-17 02:21:26+00:00	-155.26267000000004	-82.78420000000004	505.938305395985														4.357863065445922	-86.53751263886377	176.62004433597576	-0.00208282470703125	0.046200000000000005	26.851564	-2.239185632014809	27.88522883956693	-0.1972831687801296	-0.4281892924680419	0.4714517142488837	0.4714451739164475	590.2020317482072	349.84	5.995851532730463	260.5037020343551	267.7679073791375	70.33	370.4114803545832	-2.17						1.5285	-2.288214983789367	-2.2945588513566584	-1.8961825287835536	-1.8992990245080743	0.0
2019-12-17 02:21:27+00:00	-155.26267000000004	-82.78420000000004	505.9406563266192														1.5104429968576278	-86.1659098718498	168.48347049917484	-0.0020599365234375	0.0616	26.85106600000001	-2.238334965636177	27.883827086934843	-0.1972961220263432	-0.4282174064741972	0.47148266879507	0.4714761284626376	590.2055739932553	349.61	5.9921362029485294	260.3426359346164	267.60198497837405	70.29	370.4079326456904	-2.161						1.7323000000000002	-2.2881182863678524	-2.2944595402724017	-1.89608313108318	-1.8992019885376523	0.0
2019-12-17 02:21:28+00:00	-155.26267000000004	-82.78420000000004	505.9391002053409														-1.7355730197805008	-85.64276190018376	161.08773897936345	-0.0020640605204814188	0.0539	26.851916	-2.238696058309434	27.885154755919533	-0.19730891584463064	-0.4282451744679184	0.471513242366364	0.4715067020339345	590.2085440850095	349.53	5.990647252063456	260.2776087271169	267.53549012597324	70.27	370.40677513573615	-2.1630000000000003						1.7323000000000002	-2.2882077851989315	-2.2945514606907755	-1.8961779802879533	-1.8992945840906903	0.0
2019-12-17 02:21:29+00:00	-155.26267000000004	-82.78420000000004	505.9372863212735														-3.099059104161213	-85.09415023413185	154.0302694931867	-0.0020853678385416665		26.849584000000004	-2.2430298935807014	27.88672617365023	-0.19732181171531835	-0.4282731642436591	0.4715440600727485	0.4715375197403233	590.2105162543422	349.99	5.997935791078478	260.5938778707811	267.86098798549324	70.35	370.4451008185884	-2.1959999999999997							-2.2883089714263543	-2.2946553838980472	-1.896284058556881	-1.899398141698564	0.0
2019-12-17 02:21:30+00:00	-155.26267000000004	-82.78420000000004	505.9353236963308														-1.4393473892020718	-84.64279454927637	147.1686215532557	-0.002071380615234375	0.0693	26.84683	-2.2426614635914435	27.88321648203441	-0.19733463459907888	-0.4283009951065581	0.4715747029067824	0.4715681625743615	590.2130278443677	350.04	5.998871785628044	260.6354342023501	267.9027884371033	70.36	370.4541166214421	-2.206						1.7323000000000002	-2.288060763576372	-2.294400470117729	-1.8960323978548124	-1.8991524606790842	0.0
2019-12-17 02:21:31+00:00	-155.26267000000004	-82.78420000000004	505.9331567919014														2.188389096097261	-84.34646861398667	140.52563921108447	-0.0020322799682617188	0.0693	26.847697999999998	-2.2453851362266803	27.88687452757722	-0.19734754494080944	-0.4283290163015148	0.4716055552047579	0.4715990148723457	590.2156497997686	350.08	5.999108324416813	260.6447836133823	267.91335199027617	70.36	370.4684974000834	-2.22						1.6304	-2.2883111202455564	-2.2946575949648134	-1.8962909995059485	-1.899404917707429	0.0
2019-12-17 02:21:32+00:00	-155.26267000000004	-82.78420000000004	505.93185532128206														4.7037147127301315	-84.27691724468542	134.60894356708022	-0.002065658569335937	0.0539	26.848932	-2.2425395179119207	27.885503985698506	-0.1973604271609691	-0.4283569760731466	0.4716363399481543	0.4716297996157434	590.2176082224328	349.92	5.996452592211393	260.5297467210871	267.794750011671	70.33	370.44456073926665	-2.22						1.9361	-2.288219127768224	-2.2945631163102598	-1.896196994239309	-1.8993131462430348	0.0
2019-12-17 02:21:33+00:00	-155.26267000000004	-82.78420000000004	505.93214948830274														4.5792252646410185	-84.44209014900578	129.48814786569835	-0.002050399780273437	0.0616	26.849432	-2.2425030139907225	27.886040058868275	-0.19737329873965964	-0.42838491310055055	0.4716670995814111	0.4716605592490032	590.2183521306056	349.9	5.996104805325475	260.51450044960376	267.77921824505745	70.33	370.44224084136687	-2.218						1.7323000000000002	-2.2882572799959897	-2.2946022992644264	-1.8962355800102055	-1.8993508151390202	0.0
2019-12-17 02:21:34+00:00	-155.26267000000004	-82.78420000000004	505.9334465839911														2.431239789535784	-84.7935292332299	125.4355871641732	-0.002066612243652344	0.0616	26.849992000000004	-2.2433739010422755	27.887529804076852	-0.197386241390352	-0.4284130042606893	0.4716980289442383	0.4716914886118382	590.2198626299659	349.88	5.995485290706202	260.48720668697985	267.7515514270437	70.32	370.44567506175866	-2.23						1.6304	-2.2883643058655583	-2.2947122144551395	-1.8963412724730115	-1.8994539959930272	0.0
2019-12-17 02:21:35+00:00	-155.26267000000004	-82.78420000000004	505.93668389634763														0.1921409750450279	-85.25805643660172	122.79006929665043	-0.0020771026611328125	0.046200000000000005	26.849006	-2.2440291442283145	27.887042059804802	-0.19739902702692366	-0.42844075450806746	0.4717285829739583	0.4717220426415642	590.2233685571231	349.74	5.9931043704552325	260.3838858609441	267.64522223764357	70.29	370.45410733629313	-2.231						1.8342	-2.2883294828264646	-2.2946764497990304	-1.8963051820173709	-1.8994187631920163	0.0
2019-12-17 02:21:36+00:00	-155.26267000000004	-82.78420000000004	505.93626272710645														-2.04075332192996	-85.76894645642267	122.43729323998106	-0.0020843082004123265		26.849396000000002	-2.241085588459748	27.884608606748547	-0.19741190414254864	-0.4284687034342261	0.4717593557310682	0.4717528153986797	590.2256366374091	349.6	5.990846678248775	260.2864115604835	267.54439627250264	70.27	370.43304118595	-2.2319999999999998							-2.2881651080715093	-2.294507630743683	-1.8961349428015335	-1.8992525692118645	0.0
2019-12-17 02:21:37+00:00	-155.26267000000004	-82.78420000000004	505.9365681270965														-4.271126609180039	-86.21097237383829	125.13327954915104	-0.00206756591796875	0.0539	26.849198	-2.236286212501309	27.879689202480908	-0.1974247765924352	-0.42849664228225054	0.4717901173824401	0.4717835770500519	590.2266719289977	349.19	5.984393345554441	260.00727573898126	267.25619777696784	70.2	370.4021583560727	-2.215						1.7323000000000002	-2.2878281312391278	-2.2941615470626924	-1.8957889864776647	-1.8989148318273867	0.0
2019-12-17 02:21:38+00:00	-155.26267000000004	-82.78420000000004	505.93845860183785														-6.932565712055862	-86.47750202540016	130.92108788925793	-0.002048492431640625	0.046200000000000005	26.84942	-2.2386335081536077	27.88223607437817	-0.19743766675570185	-0.4285246194074197	0.4718209212108023	0.4718143808784169	590.2286118210602	349.08	5.982299859702398	259.9156748744992	267.16270508078134	70.17	370.4167498648619	-2.218						1.7323000000000002	-2.288005942901007	-2.294344161031061	-1.8959683101947893	-1.8990898956065796	0.0
2019-12-17 02:21:39+00:00	-155.26267000000004	-82.78420000000004	505.93977668731367														-8.27695063300182	-86.50411337225596	138.87597463799972	-0.002072334289550781	0.0539	26.84870200000001	-2.241390861737005	27.884109978929477	-0.1974505392124965	-0.42855255810233456	0.47185168272600303	0.4718451423936197	590.2309532659784	349.08	5.982030481396755	259.9034972508971	267.15067495214953	70.16	370.437956203818	-2.228						1.5285	-2.2881340762683684	-2.2944757563031155	-1.8960986229910568	-1.899217112363828	0.0
2019-12-17 02:21:40+00:00	-155.26267000000004	-82.78420000000004	505.9399366849685														-7.003101280937555	-86.27746932304503	146.90991993194638	-0.0020294189453125	0.046200000000000005	26.84809000000001	-2.2427408836639806	27.884730585073385	-0.1974633163638198	-0.4285802900110586	0.4718822165491734	0.4718756762167938	590.2336791717107	348.81	5.977484800630807	259.7058425697844	266.94767002121233	70.11	370.4494191202674	-2.22						1.8342	-2.288174421379501	-2.294517192778955	-1.896141091092948	-1.8992585714167547	0.0
2019-12-17 02:21:41+00:00	-155.26267000000004	-82.78420000000004	505.9396360141172														-2.512018188845539	-85.85252845286298	154.17631622823916	-0.0020608901977539067	0.046200000000000005	26.846940000000004	-2.2478395501264155	27.888401149036554	-0.1974763098904597	-0.4286084914956951	0.471913267402145	0.4719067270697692	590.2367203288169	348.69	5.975179606372797	259.60476095479	266.8447226684969	70.07	370.4878931184516	-2.221						1.7323000000000002	-2.288423477023161	-2.2947729805908184	-1.8963968458646172	-1.899508248688516	0.0
2019-12-17 02:21:42+00:00	-155.26267000000004	-82.78420000000004	505.93742558335856														2.0344185873787763	-85.344106897784	160.93489074908467	-0.002083778381347656	0.046200000000000005	26.846412000000004	-2.2471820953335246	27.88715636188931	-0.19748923562045367	-0.4286365457612775	0.4719441561754003	0.4719376158430256	590.240004112763	348.54	5.972749021076508	259.4994731121745	266.73617549468156	70.04	370.4857366261602	-2.217						1.7323000000000002	-2.2883336349703183	-2.294680713278629	-1.8963084195576811	-1.899421923796337	0.0
2019-12-17 02:21:43+00:00	-155.26267000000004	-82.78420000000004	505.9360253858513														3.162462833299763	-84.86698803995573	167.91096434493392	-0.002020835876464844		26.845717999999998	-2.246819293421321	27.886008831399288	-0.19750208108318754	-0.4286644261021418	0.4719748533954628	0.4719683130630888	590.2417943019124	348.25	5.9680787035891045	259.29685017562423	266.5276044295757	69.99	370.48622146549087	-2.202							-2.28825155897234	-2.2945964208016814	-1.8962265188845924	-1.8993419693263784	0.0
2019-12-17 02:21:44+00:00	-155.26267000000004	-82.78420000000004	505.9336591723628														0.15163630215236873	-84.50540714294672	174.83806272703842	-0.0020588768853081595	0.0616	26.844972	-2.2490062556103507	27.887295136421017	-0.1975149186395216	-0.4286922891221296	0.4720055315755832	0.4719989912432114	590.2445400135754	348.05	5.964734569562954	259.1512323085633	266.3782592089195	69.95	370.50377359107233	-2.191						1.7323000000000002	-2.2883365482307805	-2.294683708901214	-1.8963155182531952	-1.8994288537997663	0.0
2019-12-17 02:21:45+00:00	-155.26267000000004	-82.78420000000004	505.93323942225754														-4.076149726770585	-84.30934113300619	181.20463238098802	-0.0020952224731445312	0.0616	26.844324	-2.246847302203157	27.88444340038177	-0.1975277844993841	-0.42872021355045337	0.4720362773728108	0.4720297370404426	590.246080008963	348.42	5.9708835058113126	259.4191063184058	266.652863705519	70.02	370.492198043943	-2.2159999999999997						1.8342	-2.2881381661448663	-2.2944799664965814	-1.896113968179716	-1.89923209295228	0.0
2019-12-17 02:21:46+00:00	-155.26267000000004	-82.78420000000004	505.9217302961966														-5.864342715925387	-84.4170828897517	186.62011995618104	-0.00205230712890625	0.0539	26.845121999999996	-2.2464161935333453	27.88494981248391	-0.1975406288213673	-0.4287480913346545	0.4720669717934637	0.472060431461105	590.2551433172182	348.52	5.9724221233695935	259.4858273425371	266.7215766150346	70.04	370.4859743854658	-2.225						1.7323000000000002	-2.2881531743518795	-2.294495399359141	-1.8961510434222968	-1.8992682872721898	0.0
2019-12-17 02:21:47+00:00	-155.26267000000004	-82.78420000000004	505.88688463362803														-4.090335649550247	-84.69233942656314	190.905924582583	-0.0020542144775390625	0.0616	26.845916	-2.2460887755478387	27.88555234518549	-0.19755350855356527	-0.42877604604166536	0.4720977508958793	0.4720912105635252	590.2889190383032	348.61	5.973783374899508	259.5448179525916	266.7823685595302	70.06	370.48045527947863	-2.234						1.9361	-2.288175744520919	-2.2945185976991955	-1.896194863652077	-1.8993110662819808	0.0
2019-12-17 02:21:48+00:00	-155.26267000000004	-82.78420000000004	505.871145919552														0.16953120177947542	-85.06872894122483	193.5341748718063	-0.0020856857299804688	0.046200000000000005	26.848926	-2.24669321777174	27.889584339497105	-0.1975664611225232	-0.4288041586092172	0.4721287038520714	0.4721221635197221	590.3083933298255	348.53	5.972300631454593	259.4793789020938	266.71615092434405	70.04	370.4719387668042	-2.224						1.6304	-2.2884630345106327	-2.2948136481876027	-1.89648369083709	-1.8995930296812724	0.0
2019-12-17 02:21:49+00:00	-155.26267000000004	-82.78420000000004	505.8748864818771														4.451155999952016	-85.78984512406417	193.21119224660882	-0.0020494461059570312	0.0539	26.848576	-2.2440227100770844	27.886572854186397	-0.19757926024807002	-0.4288319380421723	0.4721592900337556	0.4721527497014179	590.3131476097018	348.38	5.9701639084334674	259.38730434530504	266.62072730538137	70.02	370.4557468898042	-2.208						1.7323000000000002	-2.288254782603979	-2.2945997681657646	-1.8962714700011691	-1.8993858522867704	0.0
2019-12-17 02:21:50+00:00	-155.26267000000004	-82.78420000000004	505.8725613102463														4.067729384775812	-86.3043867319932	192.1836889351831	-0.0021200180053710933		26.849912	-2.2453081666870838	27.889361247857774	-0.19759213076904414	-0.4288598726148761	0.4721900469949559	0.4721835066626204	590.3171378898667	348.69	5.97499354130463	259.59643447454084	266.8364132142571	70.07	370.4586729843811	-2.228							-2.2884449274990373	-2.2947950558531582	-1.8964698438824388	-1.89957951182648	0.0
2019-12-17 02:21:51+00:00	-155.26267000000004	-82.78420000000004	505.8657885209275														4.516673262768334	-86.68720442902145	186.7769131753087	-0.002094268798828125	0.0616	26.84974200000001	-2.244244849358497	27.888132004982936	-0.1976051160888303	-0.4288880562232364	0.4722210781778236	0.4722145378454921	590.3234115490836	348.45	5.971153283303289	259.4298964627655	266.66491166135813	70.03	370.4523355803243	-2.215						1.5285	-2.2883528267741657	-2.2947004723174063	-1.8963831766461623	-1.8994949043231193	0.0
2019-12-17 02:21:52+00:00	-155.26267000000004	-82.78420000000004	505.85808441852265														7.716804798480383	-86.79402375817641	176.66197438838228	-0.0020546383327907985	0.0539	26.84719	-2.2450890923057	27.88604005663797	-0.1976180141969096	-0.428916050839637	0.4722519012169248	0.4722453608845978	590.3313100519202	348.6	5.973710828081617	259.54154284115685	266.7791287011869	70.06	370.46852141571566	-2.225						1.6304	-2.2882008695738576	-2.294544411382459	-1.896231493229541	-1.8993468254697572	0.0
2019-12-17 02:21:53+00:00	-155.26267000000004	-82.78420000000004	505.8500767934392														8.135225309517969	-86.62111842897514	166.0707893808937	-0.0020694732666015625	0.0539	26.846162000000003	-2.2478572697153085	27.887576066968226	-0.19763080376119785	-0.4289438097486989	0.4722824647570829	0.4722759244247585	590.3390884215528	348.49	5.971847094370768	259.46018094184916	266.69589647421435	70.03	370.49107169755706	-2.217						1.8342	-2.288296754290398	-2.294642894577099	-1.896337519193506	-1.8994503319077178	0.0
2019-12-17 02:21:54+00:00	-155.26267000000004	-82.78420000000004	505.84495102804885														4.241498267501099	-86.13176983739456	158.06543837225098	-0.0021066665649414067	0.0693	26.845997999999998	-2.2472327890291206	27.886778088022997	-0.1976435987408667	-0.4289715801558207	0.4723130410063031	0.4723065006739858	590.3455983859609	348.51	5.9721809967785005	259.4748895125784	266.71080817582987	70.04	370.4876257911502	-2.221						1.7323000000000002	-2.288241115163191	-2.294585752141169	-1.8962811531079773	-1.8993953052925865	0.0
2019-12-17 02:21:55+00:00	-155.26267000000004	-82.78420000000004	505.84532967754217														1.048814321712379	-85.38212505906384	152.64853172981827	-0.0020914077758789067	0.0539	26.847684000000005	-2.244948551827173	27.886475485119266	-0.1976565549255542	-0.4289997007548458	0.4723440027699994	0.4723374624376856	590.3472416286942	348.51	5.9721968110775805	259.47565298838737	266.71151442443335	70.04	370.4655096712359	-2.221						1.7323000000000002	-2.2882207732467568	-2.2945648627882766	-1.8962630095201487	-1.8993775928518597	0.0
2019-12-17 02:21:56+00:00	-155.26267000000004	-82.78420000000004	505.8463133932918														2.0996087823886147	-84.81077794071705	147.87474760473668	-0.00213623046875	0.0539	26.8482	-2.2471569517997074	27.88922557616911	-0.1976694279538396	-0.4290276407129848	0.4723747656716518	0.4723682253393416	590.3487086426541	348.54	5.972503674184662	259.48829109687193	266.7252185816472	70.04	370.4779558831588	-2.2230000000000003						1.8342	-2.288410575450499	-2.294759795063279	-1.8964571744417864	-1.8995671434965733	0.0
2019-12-17 02:21:57+00:00	-155.26267000000004	-82.78420000000004	505.85270820693887														6.558943909560886	-84.29035978939999	144.52155850857594	-0.0020389556884765625		26.847224	-2.243316619374851	27.884349873373594	-0.19768214232709186	-0.4290552365418989	0.4724051496322336	0.4723986092999292	590.3544494949293	348.46	5.971538548499726	259.44758979892015	266.68211716667673	70.03	370.45665269944817	-2.217							-2.288079066980837	-2.2944193222479408	-1.8961128192418581	-1.8992309713132325	0.0
2019-12-17 02:21:58+00:00	-155.26267000000004	-82.78420000000004	505.8712756124617														7.323450904706722	-84.08076013601513	142.97721227472132	-0.002041816711425781	0.0539	26.848400000000005	-2.245982037216819	27.88828701593593	-0.19769517854427185	-0.42908353049237774	0.4724363023302242	0.4724297619979216	590.3712725028839	348.14	5.9661218358094885	259.2112550621264	266.44021294105994	69.97	370.46942753026656	-2.1959999999999997						1.7323000000000002	-2.2883728557010308	-2.294721031960558	-1.8963915735549162	-1.8995031016772521	0.0
2019-12-17 02:21:59+00:00	-155.26267000000004	-82.78420000000004	505.90303780825343														3.45036746282876	-84.32200657345504	141.11915283854663	-0.002004623413085937	0.0616	26.859176	-2.233078927131003	27.887985040352305	-0.19770805112336973	-0.4291114695997049	0.4724670642711721	0.4724605239388714	590.4028692561378	348.49	5.971720394877446	259.45457296938	266.69023821900106	70.06	370.33942008100183	-2.2230000000000003						1.5285	-2.2883893105792272	-2.2947379156811025	-1.8963903257902757	-1.8995018835661237	0.0
2019-12-17 02:22:00+00:00	-155.26267000000004	-82.78420000000004	505.91895963546233														0.2897892455543212	-84.72909225814226	137.8793312042348	-0.002038417718349359	0.0539	26.85428	-2.226137349441672	27.87559639759593	-0.19772082843285585	-0.4291392020193771	0.4724975986245885	0.4724910582922936	590.4207871891318	348.47	5.972151458382075	259.4764288201736	266.7094890246543	70.07	370.3139389452814	-2.225						1.4266	-2.2875351565432447	-2.2938606761640696	-1.895510978480831	-1.898643426861221	0.0
2019-12-17 02:22:01+00:00	-155.26267000000004	-82.78420000000004	505.9321155933528														-2.2182121730932822	-85.15143127308241	135.0450173450555	-0.00202282055004223	0.0539	26.849964	-2.234115020814443	27.878445693059355	-0.19773374362893475	-0.4291672334992864	0.4725284622950702	0.4725219219627871	590.4332205401579	348.4	5.9707965215275784	259.4168407788596	266.6489790863781	70.04	370.3846195608982	-2.224						1.7323000000000002	-2.287740324743526	-2.2940713716024708	-1.8957030609457368	-1.89883094728911	0.0
2019-12-17 02:22:02+00:00	-155.26267000000004	-82.78420000000004	505.9505531803333														-3.2389460896736075	-85.61705736933374	133.48817645389977	-0.0020313262939453125	0.0539	26.846890000000002	-2.2424427966971443	27.88306047652191	-0.1977466705149777	-0.4291952902644451	0.4725593538222909	0.4725528134900184	590.4516827117875	348.38	5.970122218098228	259.3863793599649	266.61886546244483	70.02	370.4524619508657	-2.227						1.9361	-2.2880657276775906	-2.294405554393133	-1.8960215314034656	-1.8991418523971848	0.0
2019-12-17 02:22:03+00:00	-155.26267000000004	-82.78420000000004	505.9551731782065														-2.0714455269447534	-86.07041138318267	132.687605120919	-0.0020627975463867188	0.0385	26.850438000000004	-2.244308392136148	27.888948634505137	-0.19775961937072373	-0.4292233948462776	0.4725902979717393	0.4725837576394738	590.4623649058294	348.54	5.972403684539554	259.48401674343205	266.7207531578647	70.05	370.4500137178067	-2.2319999999999998						1.9361	-2.288470204830562	-2.2948209689141663	-1.896441768507078	-1.8995521037059275	0.0
2019-12-17 02:22:04+00:00	-155.26267000000004	-82.78420000000004	505.94032382613983														-2.046952548529827	-86.31434655549826	134.66417672692705	-0.0020313262939453125		26.847752000000003	-2.24173695109711	27.88336642919489	-0.197772348315446	-0.4292510222684303	0.4726207167239904	0.4726141763917363	590.4764856366933	348.64	5.9745075903155005	259.57683518403	266.814711195997	70.07	370.4441762493814	-2.23							-2.288074190705594	-2.294414258779557	-1.896044636308258	-1.899164408363829	0.0
2019-12-17 02:22:05+00:00	-155.26267000000004	-82.78420000000004	505.9341623870556														-3.6436361755540254	-86.33655102151545	139.50399501832823	-0.0020885467529296875	0.0539	26.846961999999998	-2.2459058353192183	27.886533365176767	-0.19778521703999666	-0.4292789528190735	0.4726514692804829	0.4726449289482355	590.4869784234501	348.59	5.973496345480143	259.53209959748347	266.7695501522431	70.05	370.4750302185097	-2.227						1.7323000000000002	-2.2882980513678373	-2.294644162343068	-1.8962656581513493	-1.8993801785438769	0.0
2019-12-17 02:22:06+00:00	-155.26267000000004	-82.78420000000004	505.9424384520681														-5.1174298373793965	-86.19258107116312	145.9306816906908	-0.002035140991210937	0.0539	26.84721200000001	-2.2422501993352224	27.883242541184245	-0.19779816227481825	-0.4293070496872665	0.4726824049089207	0.4726758645766872	590.495378575884	348.6	5.97393941198013	259.5521805944049	266.789336998012	70.06	370.4498426980559	-2.2230000000000003						1.7323000000000002	-2.2880760004431004	-2.2944161072852567	-1.896034920855388	-1.8991549237368937	0.0
2019-12-17 02:22:07+00:00	-155.26267000000004	-82.78420000000004	505.94524825713216														-4.88074397638538	-85.87561393271265	152.66547708666226	-0.00206756591796875	0.0539	26.84679	-2.241822289572288	27.882343816474535	-0.19781109995785207	-0.4293351298242453	0.4727133221813586	0.4727067818491305	590.4999785094802	348.63	5.97452589033618	259.5778885192506	266.81552845409885	70.07	370.44876148368627	-2.222						1.6304	-2.288010006021705	-2.294348332667024	-1.8959710061919504	-1.8990925275541155	0.0
2019-12-17 02:22:08+00:00	-155.26267000000004	-82.78420000000004	505.9436442746656														-2.82524690419016	-85.42966035384198	158.7797013319917	-0.002025805021587171	0.046200000000000005	26.84658	-2.24582100489373	27.8860146056968	-0.19782393772914567	-0.4293629933370151	0.4727440008989916	0.4727374605667682	590.5015688175506	348.65	5.9746180226427175	259.5809644130964	266.8196429780808	70.07	370.4760541529703	-2.2230000000000003						1.6304	-2.2882598633553464	-2.2946049439085656	-1.8962285087537964	-1.8993439119118949	0.0
2019-12-17 02:22:09+00:00	-155.26267000000004	-82.78420000000004	505.94082675272483														-0.5991355788599232	-84.99228974536486	164.55620306017678	-0.002088044819078948	0.046200000000000005	26.846512	-2.2451448704211963	27.88527774666932	-0.19783671085412305	-0.42939071670573736	0.4727745252809671	0.4727679849487513	590.504304628068	348.61	5.974009131506059	259.55469580961	266.79245059271324	70.06	370.4718613050852	-2.221						1.9361	-2.2882061351885694	-2.294549766373537	-1.8961766179198096	-1.8992932540941208	0.0
2019-12-17 02:22:10+00:00	-155.26267000000004	-82.78420000000004	505.93689263679136														-0.034899801688501736	-84.65381288751165	170.55500699889774	-0.0020084381103515625	0.046200000000000005	26.846398	-2.2468610269926343	27.88682749395912	-0.1978496169069571	-0.4294187282519591	0.4728053670208916	0.472798826688677	590.5081712493612	348.4	5.970490701580597	259.4014383524868	266.63532151550737	70.02	370.4836689969626	-2.209						1.6304	-2.288309414583051	-2.2946558397164907	-1.8962852901917648	-1.89939934406574	0.0
2019-12-17 02:22:11+00:00	-155.26267000000004	-82.78420000000004	505.93552155647217														-1.5377423393611238	-84.44252468597537	176.53707331559258	-0.002057075500488281		26.848202000000004	-2.246377462550933	27.88841937663028	-0.1978625470006731	-0.4294467923598579	0.4728362665593282	0.4728297262271193	590.5106755423938	348.59	5.9733709185738375	259.52617395096144	266.7639487293181	70.05	370.47296612499713	-2.227							-2.2884213869119208	-2.294770839051753	-1.8964004622696244	-1.8995117791479816	0.0
2019-12-17 02:22:12+00:00	-155.26267000000004	-82.78420000000004	505.9351252705944														-3.5399561237432504	-84.39470395456243	181.94209952383426	-0.0020322799682617188	0.0616	26.84785	-2.2462887843269037	27.88792985122973	-0.1978754709252999	-0.4294748427834185	0.4728671510876513	0.472860610755443	590.5128175099293	348.74	5.975822902578865	259.6328294114163	266.8734515451182	70.08	370.47384469470114	-2.237						1.7323000000000002	-2.288387144701153	-2.294735671286204	-1.8963654197243245	-1.899477569394532	0.0
2019-12-17 02:22:13+00:00	-155.26267000000004	-82.78420000000004	505.9351668357468														-4.226603658225418	-84.5473685224808	186.411128385164	-0.00202178955078125	0.0616	26.846632	-2.244570850694164	27.88485754219164	-0.19788825419471745	-0.4295025879109744	0.4728976994768078	0.4728911591446057	590.5143019083532	348.82	5.977392403395816	259.7017960787207	266.9435436658271	70.1	370.4675550282699	-2.237						1.5285	-2.2881720981071845	-2.294514814275767	-1.8961473241462048	-1.8992646563687756	0.0
2019-12-17 02:22:14+00:00	-155.26267000000004	-82.78420000000004	505.9333713235219														-3.1767307316620395	-84.89020811701106	189.4536280608123	-0.0019636154174804688	0.0539	26.846821999999996	-2.243883612484268	27.884401444049445	-0.1979010722555575	-0.4295304085261055	0.4729283309852581	0.4729217906530613	590.5168171756425	348.84	5.977749654311656	259.71743292358946	266.9594980852488	70.11	370.4622288831305	-2.238						1.8342	-2.2881433116510013	-2.2944852478978675	-1.8961156298071191	-1.8992337150993104	0.0
2019-12-17 02:22:16+00:00	-155.26267000000004	-82.78420000000004	505.937870365991														1.8926252684628961	-85.81492448945535	189.2125598415445	-0.002007117638221154	0.046200000000000005	26.850026	-2.2401243880542494	27.88438868818071	-0.19792694008598724	-0.4295865525801977	0.4729901476453188	0.4729836073131329	590.5224827812975	348.92	5.979132174443683	259.7775029953482	267.0212398613155	70.13	370.42407339147985	-2.237						1.5285	-2.2881523833765973	-2.2944945610542358	-1.8961206587588533	-1.8992386245625037	0.0
2019-12-17 02:22:17+00:00	-155.26267000000004	-82.78420000000004	505.93937934973707														4.498169931143797	-86.18024333349942	185.14783941820332	-0.001991890572212838	0.0539	26.849704	-2.2379544257371653	27.881897091746627	-0.1979397457124343	-0.42961434656395936	0.4730207497629256	0.4730142094307483	590.5245037975997	348.93	5.9794797412322165	259.79323359441855	267.0367617986303	70.14	370.411082107989	-2.2359999999999998						1.6304	-2.2879831374093325	-2.2943207393300686	-1.8959450235089332	-1.8990671621438768	0.0
2019-12-17 02:22:18+00:00	-155.26267000000004	-82.78420000000004	505.9392057689048														6.194356356495447	-86.35662260962326	178.94017777276824	-0.0020160675048828125		26.849440000000005	-2.2431551808541528	27.88668216038241	-0.19795253336689286	-0.42964210130650393	0.4730513087197192	0.4730447683875506	590.5265414752041	348.93	5.979172198115152	259.77866228573293	267.02302727294443	70.13	370.4465341144268	-2.2359999999999998							-2.2883082191956445	-2.2946546090576536	-1.8962806971760933	-1.899394860195115	0.0
2019-12-17 02:22:19+00:00	-155.26267000000004	-82.78420000000004	505.93391259917814														5.775631267675706	-86.29694806878487	171.6586172859333	-0.0019483566284179688	0.046200000000000005	26.848091999999998	-2.245005602368237	27.886949967451528	-0.1979654884484228	-0.4296702193315932	0.4730822676840479	0.4730757273518866	590.5317424064702	348.2	5.967443412122521	259.2690110949952	266.499233035512	69.98	370.46436593990137	-2.1830000000000003						1.6304	-2.2883231165811053	-2.294669910037645	-1.8962970206999223	-1.899410795816916	0.0
2019-12-17 02:22:20+00:00	-155.26267000000004	-82.78420000000004	505.9337495424144														2.7798240206787024	-86.01134038517799	164.3077319443219	-0.001958847045898437	0.0616	26.846578000000004	-2.2453782823888466	27.885582148768663	-0.19797841714739445	-0.4296982799767561	0.4731131634938622	0.4731066231616989	590.534699451226	348.2	5.967533485001099	259.2732695312899	266.5032555877845	69.98	370.4731267900488	-2.1830000000000003						1.6304	-2.2882262315711195	-2.2945704067134494	-1.8961981268289525	-1.8993142519204904	0.0
2019-12-17 02:22:21+00:00	-155.26267000000004	-82.78420000000004	505.9328281500763														-1.044854417769003	-85.60415875313146	157.59458693641162	-0.0019865036010742188	0.0616	26.846692	-2.2454981562911955	27.88583111099979	-0.19799125752895355	-0.42972614930924746	0.4731438485894651	0.4731373082573066	590.5377344176277	348.53	5.972826983776192	259.50319495292155	266.7396572201436	70.05	370.47343988922114	-2.206						1.6304	-2.288241670892328	-2.2945862649784114	-1.8962158305260215	-1.8993315349455255	0.0
2019-12-17 02:22:22+00:00	-155.26267000000004	-82.78420000000004	505.932850361136														-2.9050405578985696	-85.16446283342849	150.94312638105225	-0.001992225646972656	0.0539	26.846947999999998	-2.2427096059695275	27.883399194248337	-0.1980041330680251	-0.429754094890086	0.47317461764851293	0.4731680773163565	590.5394780593463	348.53	5.972981725356513	259.5105320429895	266.746567803056	70.05	370.45394156688104	-2.206						1.8342	-2.2880726143315244	-2.2944126419359687	-1.8960454532672781	-1.899165205912936	0.0
2019-12-17 02:22:23+00:00	-155.26267000000004	-82.78420000000004	505.930991977952														-1.62572397793144	-84.76857505090935	144.13807697710362	-0.0020313262939453125	0.0539	26.846904	-2.2437262477053665	27.884343373696538	-0.1980169387933399	-0.4297818887335736	0.4732052196800904	0.4731986793479382	590.5419472283746	348.74	5.9762794143073465	259.65356954801086	266.89383883949364	70.09	370.46084065736886	-2.222						1.7323000000000002	-2.2881366446808733	-2.2944784032956207	-1.896111704887824	-1.8992298834362704	0.0
2019-12-17 02:22:24+00:00	-155.26267000000004	-82.78420000000004	505.9357512893736														1.6174306808704697	-84.47541974455095	137.7830475234998	-0.002040863037109375	0.046200000000000005	26.846512	-2.2463370537222795	27.886444351064032	-0.19802983984887107	-0.4298098895518672	0.4732360495853608	0.4732295092532123	590.5468124141802	348.74	5.976146683690921	259.6472720385755	266.88791124118484	70.08	370.47973651437	-2.222						1.8342	-2.2882850464954663	-2.294630811457443	-1.896258580272672	-1.89937326885589	0.0
2019-12-17 02:22:25+00:00	-155.26267000000004	-82.78420000000004	505.94157680534505														3.83363305868722	-84.39618459252657	132.3328499060619	-0.002003775702582465		26.846308	-2.2457623956132133	27.88564726241861	-0.19804281823095293	-0.4298380581671014	0.4732670642477916	0.4732605239156464	590.5530467603589	348.58	5.973592261338576	259.5364906162957	266.77383364534785	70.05	370.4767940588652	-2.213							-2.2882324118604784	-2.2945767520570204	-1.8962022003159944	-1.8993182286146	0.0
2019-12-17 02:22:26+00:00	-155.26267000000004	-82.78420000000004	505.94356516111236														4.014113959909067	-84.58507512206666	127.87446974201781	-0.002025604248046875	0.0539	26.848748	-2.2452446477127186	27.88793406955142	-0.19805563380498264	-0.4298658735673165	0.4732976899792402	0.4732911496471052	590.5573693842808	348.45	5.971318483319923	259.43712389962957	266.6722893061366	70.03	370.46321741898095	-2.206						1.6304	-2.2883923000055395	-2.2947409630093496	-1.896367371304476	-1.8994794745956705	0.0
2019-12-17 02:22:27+00:00	-155.26267000000004	-82.78420000000004	505.9410859512857														1.89609750627838	-84.97469163360694	124.93762099291565	-0.00201416015625	0.046200000000000005	26.85082	-2.244692070830021	27.889764309291426	-0.1980684743634461	-0.4298937429736655	0.47332837521595	0.4733218348838259	590.5600699676065	348.67	5.97471228507408	259.58411290369327	266.8238526310138	70.07	370.4509473107705	-2.2230000000000003						1.8342	-2.2885221095262622	-2.2948742809754386	-1.8964997859750148	-1.8996087422823018	0.0
2019-12-17 02:22:28+00:00	-155.26267000000004	-82.78420000000004	505.94330140470896														-1.259379513173521	-85.43173431592078	124.08418989485178	-0.0020122528076171875	0.0539	26.850606	-2.240054592916723	27.88497500303629	-0.19808128798523766	-0.4299215540970461	0.4733589962460952	0.4733524559139741	590.5644216305308	348.53	5.972699716254519	259.49788165416334	266.73397359743063	70.05	370.42123299049456	-2.218						1.7323000000000002	-2.288206574894917	-2.294550205533244	-1.8961629084340357	-1.8992798703609568	0.0
2019-12-17 02:22:29+00:00	-155.26267000000004	-82.78420000000004	505.9903283966658														-5.267564591757424	-85.73763907233092	125.80526743525532	-0.0020313262939453125	0.0539	26.850878	-2.2419930613258394	27.88713954150512	-0.1980942134758598	-0.429949607987853	0.4733898845787983	0.4733833442466856	590.6053798004064	348.47	5.971489445489758	259.444752272195	266.67992428212096	70.04	370.4330632920786	-2.222						1.9361	-2.2884160681168035	-2.2947653064386504	-1.8963154079627285	-1.8994287461302268	0.0
2019-12-17 02:22:30+00:00	-155.26267000000004	-82.78420000000004	506.0850595629192														-6.881941230144602	-85.94996068450048	129.341809780866	-0.0021038055419921875	0.0693	26.87864200000001	-2.1911802847772117	27.869170922425155	-0.1981071761410151	-0.4299777425626027	0.4734208617475564	0.4734143214154541	590.6974238603634	348.63	5.975218348014983	259.6113011023424	266.8464528261568	70.17	369.98249472121637	-2.231						1.4266	-2.2872965366189235	-2.2936154709102987	-1.8951055327708295	-1.8982476083484916	0.0
2019-12-17 02:22:31+00:00	-155.26267000000004	-82.78420000000004	506.142379157371														-5.399526418963901	-86.1507193437562	133.5111446813837	-0.0020313262939453125	0.046200000000000005	26.859446	-2.2136472397139326	27.869190230372624	-0.198119940216062	-0.4300054461435558	0.4734513643705493	0.4734448240384524	590.7648449884266	348.71	5.976530260214684	259.6682961890148	266.9050413323032	70.14	370.21039604819833	-2.237						1.7323000000000002	-2.2872589155554746	-2.293576836831096	-1.8950705516116042	-1.898213457660776	0.0
2019-12-17 02:22:32+00:00	-155.26267000000004	-82.78420000000004	506.11052093271735														-3.8030781623786467	-86.21530885413857	139.9303650286503	-0.0020627975463867188		26.847662	-2.243207185511781	27.884629851763748	-0.1981328681241184	-0.4300335052808245	0.4734822584798741	0.4734757181477777	590.8021026970167	348.4	5.970523319746873	259.40341013188737	266.6367782057003	70.02	370.4545263761771	-2.218							-2.288262730100969	-2.294607801813162	-1.8961331142755151	-1.8992507841324096	0.0
2019-12-17 02:22:33+00:00	-155.26267000000004	-82.78420000000004	506.0693283378284														-1.779505342408084	-85.96152592270352	147.51421715207312	-0.002037684122721354	0.046200000000000005	26.851076000000006	-2.242887698588353	27.88821981635056	-0.19814568802819785	-0.4300613298985826	0.4735128943949738	0.4735063540628793	590.8469359171968	348.4	5.970244000984873	259.3903685317406	266.624304147598	70.02	370.4382279663925	-2.221						1.6304	-2.2885208813108715	-2.2948729253945213	-1.8963916335911115	-1.8995031602866617	0.0
2019-12-17 02:22:34+00:00	-155.26267000000004	-82.78420000000004	506.08156318874														0.016759644344793413	-85.68625930975121	155.61895334218374	-0.002010345458984375	0.0616	26.855478	-2.234810008336908	27.885341103841487	-0.19815864216624984	-0.4300894459066469	0.4735438511325625	0.4735373108004756	590.8666400695265	348.12	5.9659294012436686	259.2036371937968	266.43161903230214	69.99	370.3666188304289	-2.201						1.6304	-2.288354139360868	-2.294701655995901	-1.8961975423490287	-1.8993136813287692	0.0
2019-12-17 02:22:35+00:00	-155.26267000000004	-82.78420000000004	506.09641945499163														-0.33622884609027337	-85.40601324200358	163.70901111589092	-0.00206756591796875	0.0616	26.854674	-2.2310453080697594	27.880748398256856	-0.19817150148670548	-0.4301173560715352	0.4735745812387553	0.4735680409066724	590.8861715989756	348.23	5.968016954710492	259.29549435597414	266.52484679491465	70.01	370.3450681736403	-2.207						1.6304	-2.2880267752835253	-2.294365454697654	-1.8958734410687244	-1.8989972802273	0.0
2019-12-17 02:22:36+00:00	-155.26267000000004	-82.78420000000004	506.0810420133564														-1.278178860454394	-85.01143730956241	171.28129397192626	-0.00208282470703125	0.0539	26.852522	-2.2279365822968997	27.875260766844573	-0.1981843665752205	-0.4301452789344781	0.4736053252914721	0.4735987849593903	590.901484101449	348.3	5.969551926578396	259.36356975179507	266.59339689204614	70.04	370.3334358673082	-2.208						1.6304	-2.287629091923084	-2.2939570420284543	-1.8954839868885824	-1.89861707627408	0.0
2019-12-17 02:22:37+00:00	-155.26267000000004	-82.78420000000004	506.0704099767379														-1.6533267118368804	-84.60864000126419	177.816972730043	-0.002033233642578125	0.0616	26.853854	-2.235297355320508	27.883974775008483	-0.1981972127620024	-0.4301731606672267	0.4736360240786777	0.4736294837465989	590.9165463728073	348.46	5.971645196666981	259.4523180603693	266.6868799524822	70.05	370.37653587000864	-2.214						1.5285	-2.2882361974871355	-2.2945805456545365	-1.896098566239776	-1.899217056960949	0.0
2019-12-17 02:22:38+00:00	-155.26267000000004	-82.78420000000004	506.0809010198809														-2.663546904595211	-84.43175326765028	183.6147462788576	-0.0020847320556640625	0.0693	26.852616	-2.2443954285629197	27.89144951738581	-0.19821002216610525	-0.4302009626979097	0.4736666350855807	0.4736600947535086	590.9275327927486	348.47	5.971356947395424	259.4379077607782	266.6740070679842	70.03	370.4418084396167	-2.213						1.7323000000000002	-2.288755351964043	-2.2951137253707783	-1.8966213743130331	-1.899727440642784	0.0
2019-12-17 02:22:39+00:00	-155.26267000000004	-82.78420000000004	506.0860886966455														-3.6831613903086335	-84.45062668939809	188.8313194019975	-0.002035140991210937		26.853134000000004	-2.2459796599121864	27.893595106585284	-0.19822303128561802	-0.4302291980146297	0.4736977231910355	0.4736911828589743	590.9351234994849	348.41	5.970174049674452	259.385972897339	266.62118020166514	70.02	370.4501078513488	-2.214							-2.2888988784624718	-2.2952611364909563	-1.896773079190539	-1.8998755393223683	0.0
2019-12-17 02:22:40+00:00	-155.26267000000004	-82.78420000000004	506.0802834837212														-2.8771994725007515	-84.5857721367945	192.76763237996644	-0.002033233642578125	0.0616	26.853316	-2.246929048533398	27.894733970698557	-0.1982358584601787	-0.4302570384261864	0.47372837649302507	0.4737218361609667	590.9409022824436	348.59	5.972943810290908	259.5060230817076	266.74487455936577	70.05	370.4556159366548	-2.23						1.6304	-2.2889746550194823	-2.2953389643664406	-1.8968534326898323	-1.8999539825500944	0.0
2019-12-17 02:22:41+00:00	-155.26267000000004	-82.78420000000004	506.0823639628391														-1.2926786924007143	-84.89674726879505	195.25148300339455	-0.002045101589626736	0.046200000000000005	26.851412	-2.2460249282127807	27.8916662753511	-0.198248690343462	-0.43028488920670216	0.4737590411828813	0.4737525008508264	590.9459095722173	348.67	5.974426164335786	259.5712014780711	266.81107480438936	70.07	370.4575806953624	-2.2359999999999998						1.7323000000000002	-2.2887670340627593	-2.2951257242163874	-1.8966343779405788	-1.8997401351764232	0.0
2019-12-17 02:22:42+00:00	-155.26267000000004	-82.78420000000004	506.0845172924331														-0.4556825395800972	-85.36000074822795	196.09385473194888	-0.0020923614501953125	0.0539	26.848868	-2.2447380447275607	27.88749724708191	-0.1982616041831317	-0.4303129177540541	0.4737899016223071	0.473783361290261	590.9493713282761	348.46	5.971234366850632	259.43357952550747	266.6685327603257	70.03	370.45965951849814	-2.227						1.5285	-2.2884753436480207	-2.2948261495869797	-1.8963367766691424	-1.8994496070289195	0.0
2019-12-17 02:22:43+00:00	-155.26267000000004	-82.78420000000004	506.0836935451508														0.974611624286533	-85.81045383567921	194.52063610902263	-0.0020465850830078125	0.0539	26.848946	-2.2430476568453064	27.885932590472752	-0.19827450860203025	-0.4303409260054607	0.4738207396860277	0.4738141993539845	590.9513173962166	348.53	5.972384164915939	259.483930051944	266.71988143368344	70.05	370.4481691644796	-2.237						1.6304	-2.2883693872053708	-2.2947173281088857	-1.8962269949212367	-1.899342434051343	0.0
2019-12-17 02:22:44+00:00	-155.26267000000004	-82.78420000000004	506.0834108569326														4.223591324912122	-86.12134729492122	189.50331139321284	-0.002004623413085937	0.046200000000000005	26.849198	-2.243792007589532	27.886948324201054	-0.19828738051555345	-0.4303688636737033	0.4738515000414301	0.4738449597093917	590.9525735768317	348.06	5.964730204263098	259.1511300867084	266.37806425959474	69.96	370.4520408443988	-2.206						1.7323000000000002	-2.2884402527650805	-2.2947901084271423	-1.896298819926142	-1.8994125522871441	0.0
2019-12-17 02:22:45+00:00	-155.26267000000004	-82.78420000000004	506.08307047597634														6.8013563827930215	-86.2464404723922	182.3678406741724	-0.0020647048950195312	0.0616	26.847344	-2.2461295483967643	27.887112344034904	-0.1983002559931125	-0.4303968088665547	0.4738822687223557	0.4738757283903188	590.9548300351305	347.98	5.963412013194004	259.0938169649391	266.3191953462852	69.94	370.47520136641685	-2.202						1.8342	-2.288448721245526	-2.2947988053006165	-1.8963069164364337	-1.899420456394861	0.0
2019-12-17 02:22:46+00:00	-155.26267000000004	-82.78420000000004	506.083645557351														6.001843983118597	-86.19006123320709	174.85507861368708	-0.002051353454589844		26.84656	-2.2453617411051066	27.88546679111164	-0.19831309797508376	-0.43042468150323693	0.4739129574886493	0.4739064171566138	590.9583320534224	348.05	5.964612302894781	259.14638111404133	266.3727989186337	69.95	370.4733806757541	-2.209							-2.2883309159796887	-2.2946778190757358	-1.8961898621929147	-1.8993061836651957	0.0
2019-12-17 02:22:47+00:00	-155.26267000000004	-82.78420000000004	506.072424727628														1.8280922029217728	-85.93031221094904	167.76768625077585	-0.0020856857299804688	0.046200000000000005	26.847862	-2.2446512481442924	27.88626865421361	-0.1983259867610676	-0.4304526556881943	0.4739437580702696	0.4739372177382372	590.9687641204962	348.03	5.964258260660053	259.130796779681	266.3569877952596	69.95	370.46324404313197	-2.206						1.5285	-2.28837857690196	-2.2947267769111077	-1.8962486140246309	-1.8993635394328592	0.0
2019-12-17 02:22:48+00:00	-155.26267000000004	-82.78420000000004	506.0689819505842														-2.6859877850688147	-85.49016119554045	161.1890721058553	-0.0020084381103515625	0.046200000000000005	26.847118	-2.2442087512954827	27.884981658716928	-0.1983388034165658	-0.430480473397228	0.4739743863512213	0.4739678460191973	590.9760209615753	348.04	5.964529501723895	259.14290593360784	266.36910111255304	69.95	370.46342624787763	-2.205						1.9361	-2.2882931758333664	-2.294639063834237	-1.89615681625458	-1.8992739229373024	0.0
2019-12-17 02:22:49+00:00	-155.26267000000004	-82.78420000000004	506.07751374534683														-3.882068251006253	-85.03649289317231	154.40686757455217	-0.0019847022162543405	0.046200000000000005	26.847026	-2.245584315100129	27.88621747053457	-0.1983517423471702	-0.4305085564209592	0.4740053067675679	0.4739987664355497	590.9838219951971	348.16	5.966358571902446	259.22206249764344	266.45078530561324	69.97	370.4729134318128	-2.215						1.9361	-2.2883835754681687	-2.2947319015587917	-1.8962434622143611	-1.8993585100427968	0.0
2019-12-17 02:22:50+00:00	-155.26267000000004	-82.78420000000004	506.08233811788284														-1.3766678692585317	-84.66966672220772	147.70395342760438	-0.002004623413085937	0.046200000000000005	26.848862	-2.2452561962756232	27.888001361991886	-0.1983646087636728	-0.43053648212835904	0.4740360539594303	0.4740295136274168	590.9911556922682	348.12	5.965434127145662	259.18144807761587	266.4095006546075	69.96	370.4630925680295	-2.2230000000000003						1.7323000000000002	-2.288503823940103	-2.294855405208857	-1.8963721894324643	-1.8994841782212621	0.0
2019-12-17 02:22:51+00:00	-155.26267000000004	-82.78420000000004	506.07469500403846														2.0181532023234072	-84.38729587148562	141.64659191635945	-0.0020341873168945312	0.0616	26.848738	-2.2464797528478044	27.889061038051523	-0.19837746649670104	-0.4305643889853465	0.4740667803969972	0.4740602400649844	590.9986549463904	348.14	5.965692148925098	259.19239119506256	266.4210236137002	69.96	370.47167510789393	-2.224						1.6304	-2.288569212129788	-2.29492256732606	-1.896446417554677	-1.8995566422627397	0.0
2019-12-17 02:22:52+00:00	-155.26267000000004	-82.78420000000004	506.06973262399146														4.132251511111074	-84.27992225341964	136.416396115254	-0.002050399780273437	0.0693	26.848517999999995	-2.2453826991723203	27.887735004668908	-0.1983903835554464	-0.43059242424743177	0.474097648282036	0.474091107950029	591.0049649019899	348.07	5.964638519240682	259.14694828964247	266.3739697108127	69.95	370.4653465554711	-2.22						1.7323000000000002	-2.288479809087331	-2.2948307458406108	-1.8963528463440624	-1.8994652948170228	0.0
2019-12-17 02:22:53+00:00	-155.26267000000004	-82.78420000000004	506.0726197022199														4.268731948070456	-84.38519695258961	131.8031485847335	-0.0020847320556640625		26.848778000000006	-2.2461809247966023	27.88881198570357	-0.19840322524264808	-0.4306202964147642	0.4741283364987	0.4741217961667012	591.0082573024782	347.81	5.9603990799094975	258.96248511518314	266.184641173911	69.9	370.46954355453806	-2.201							-2.288555880177323	-2.2949088716618107	-1.8964289896147613	-1.8995396285188304	0.0
2019-12-17 02:22:54+00:00	-155.26267000000004	-82.78420000000004	506.07198926096567														2.1495105356585595	-84.69271796732382	128.28830750223014	-0.002079010009765625	0.0539	26.848570000000002	-2.2464534814238832	27.88884074849193	-0.1984161155475747	-0.4306482738615679	0.4741591406784608	0.4741526003464655	591.0113573022311	348.14	5.965707499344485	259.19311367556094	266.4217091459643	69.96	370.47220911954116	-2.224						1.7323000000000002	-2.2885571516540955	-2.2949101778036907	-1.8964306266143929	-1.899541226613436	0.0
2019-12-17 02:22:55+00:00	-155.26267000000004	-82.78420000000004	506.0747326128475														-0.6196559991409047	-85.10431698148741	126.15463245032332	-0.0020704269409179688	0.0539	26.848194	-2.244925421349164	27.886913550743884	-0.1984289259954284	-0.4306760781238644	0.4741897541489618	0.4741832138169674	591.0145288171994	348.22	5.9671134360315135	259.25468372604047	266.484496678734	69.98	370.4636858977567	-2.23						1.8342	-2.288427896152533	-2.2947774251748667	-1.896294530038356	-1.899408364342208	0.0
2019-12-17 02:22:56+00:00	-155.26267000000004	-82.78420000000004	506.07607382378524														-1.5605381570596035	-85.5587406613599	125.32106492950771	-0.002038002014160156	0.0616	26.84879	-2.245961777731872	27.888608577683954	-0.1984418251684734	-0.4307040748363804	0.4742205795374739	0.4742140392054837	591.0174660561678	348.04	5.96405466359147	259.12136116614977	266.3478953818292	69.94	370.4680559109741	-2.221						1.8342	-2.2885459798963144	-2.294898700120126	-1.8964147164497935	-1.8995256945685328	0.0
2019-12-17 02:22:57+00:00	-155.26267000000004	-82.78420000000004	506.0764824653433														-2.0267440228021925	-85.98987058992113	126.52285605760991	-0.002065234714084201	0.046200000000000005	26.849069999999994	-2.247216619573909	27.890154703997727	-0.19845472354264487	-0.4307320698075706	0.4742514030101559	0.4742448626781667	591.0190249188418	348.08	5.964536195522528	259.1418925757591	266.36940004998377	69.95	370.4751881823965	-2.228						1.7323000000000002	-2.2886548135229674	-2.2950104737473147	-1.8965238575932255	-1.8996322417755565	0.0
2019-12-17 02:22:58+00:00	-155.26267000000004	-82.78420000000004	506.07741345722														-3.925090034164247	-86.30499519163038	130.91059410078736	-0.0020742416381835933	0.0539	26.84906400000001	-2.246405233271148	27.889353148266764	-0.19846756726813813	-0.4307599463034421	0.4742820960110941	0.4742755556791081	591.0203717461991	347.97	5.962823104539432	259.0676657368008	266.29289535583155	69.93	370.4698559092751	-2.22						1.7323000000000002	-2.288601408860724	-2.2949556239582014	-1.8964675294240585	-1.8995772523753511	0.0
2019-12-17 02:22:59+00:00	-155.26267000000004	-82.78420000000004	506.0769337859311														-6.124297009786612	-86.41709237052902	137.73791305459042	-0.0020475387573242188	0.0616	26.848264	-2.2457171539618037	27.887766662393688	-0.19848051527515054	-0.43078804906018864	0.4743130381477751	0.4743064978157941	591.0221621711914	347.95	5.962612510406432	259.0589158640366	266.2834904614656	69.93	370.46863079374725	-2.218						1.8342	-2.2884883535941993	-2.294839515148265	-1.896354593535994	-1.8994670004876244	0.0
2019-12-17 02:23:00+00:00	-155.26267000000004	-82.78420000000004	506.07357506274514														-6.080305807512293	-86.32176841299992	145.18536348480836	-0.002063751220703125		26.848936	-2.2392035347606383	27.882168172342066	-0.1984933131573988	-0.4308158260104912	0.4743436215543571	0.4743370812223807	591.0254425215165	348.0	5.96372090296559	259.1084836947717	266.3329900120298	69.95	370.422791156178	-2.225							-2.2881029099839045	-2.2944436564938884	-1.8959625269814675	-1.8990842497863585	0.0
2019-12-17 02:23:01+00:00	-155.26267000000004	-82.78420000000004	506.07172495807686														-3.79055627557544	-86.01459501825155	152.68937906163413	-0.0020647048950195312	0.0539	26.847388	-2.2390079330460733	27.880205551797644	-0.1985062080568501	-0.4308438133359665	0.4743744366289008	0.4743678962969258	591.0289418897597	347.94	5.962851104845106	259.071187847877	266.2941458176242	69.94	370.42793852369294	-2.2230000000000003						1.4266	-2.2879660828886634	-2.2943031314719033	-1.8958217829187016	-1.898946849215821	0.0
2019-12-17 02:23:02+00:00	-155.26267000000004	-82.78420000000004	506.07454140209404														-0.5606514693952984	-85.55912780360654	159.83636021626256	-0.0020427703857421875	0.046200000000000005	26.847682	-2.240679520080378	27.88217481733205	-0.19851911594603389	-0.4308718289958224	0.4744052828734093	0.4743987425414413	591.0323592587279	347.83	5.960884973208407	258.98526809563543	266.20634061579153	69.91	370.43776534089983	-2.22						1.8342	-2.2881036133398203	-2.2944443765995173	-1.895960667860593	-1.8990824348329	0.0
2019-12-17 02:23:03+00:00	-155.26267000000004	-82.78420000000004	506.0810066029976														1.5600527916323752	-85.08403900737406	166.42555972276062	-0.0020589828491210933	0.0616	26.847934000000002	-2.241687071762783	27.88344717181849	-0.19853206001044732	-0.4308999231528668	0.4744362155497179	0.4744296752177557	591.0387325446485	347.83	5.9608035628948315	258.9814104471302	266.2027049238158	69.91	370.4433784001649	-2.22						1.7323000000000002	-2.2881929034160047	-2.294536078285995	-1.8960505181893932	-1.899170150498604	0.0
2019-12-17 02:23:04+00:00	-155.26267000000004	-82.78420000000004	506.07959060252404														0.7148913480058192	-84.68309581738531	172.92075237354112	-0.002086639404296875	0.046200000000000005	26.848886	-2.2423414497669896	27.88517973781223	-0.1985448858602188	-0.4309277606707138	0.4744668656691671	0.474460325337207	591.0439244567006	347.96	5.962737415389745	259.0649946366843	266.28906857590357	69.93	370.4437293053801	-2.2319999999999998						1.5285	-2.2883085079337167	-2.2946548116206693	-1.8961740035457493	-1.899290701840768	0.0
2019-12-17 02:23:05+00:00	-155.26267000000004	-82.78420000000004	506.0729658382169														-2.380380837215238	-84.38541836595108	179.2073371237823	-0.0020853678385416665	0.0539	26.847622	-2.244768141295319	27.886110183955225	-0.19855762012481976	-0.4309553994165841	0.4744972969321735	0.4744907566002168	591.0503635872369	348.01	5.9634752014930426	259.09681493425614	266.3220172638247	69.94	370.4650081524231	-2.2359999999999998						1.8342	-2.2883646213859348	-2.2947124465867774	-1.8962370400975852	-1.8993522405312555	0.0
2019-12-17 02:23:06+00:00	-155.26267000000004	-82.78420000000004	506.0697339923557														-5.125037525545689	-84.23269007941151	184.88887781326926	-0.0020771026611328125	0.046200000000000005	26.84626	-2.245958689773638	27.88571495811243	-0.1985705780574963	-0.430983523975703	0.4745282630240297	0.4745217226920795	591.0551001208994	347.99	5.96313043552202	259.081935406297	266.3066204078331	69.93	370.47854526856	-2.238						1.9361	-2.2883363326260966	-2.294683392082709	-1.8962067558504008	-1.8993226759014443	0.0
2019-12-17 02:23:07+00:00	-155.26267000000004	-82.78420000000004	506.06992662758734														-5.3665973209265365	-84.29708178183606	189.5718117478405	-0.002094268798828125		26.84729	-2.2446795064303657	27.88564384265624	-0.19858350845510667	-0.4310115884049392	0.4745591629814848	0.4745526226495392	591.0561344544452	347.91	5.961926943145106	259.0296648294944	266.25287380761233	69.92	370.46580286037926	-2.227							-2.288331691990817	-2.2946786274794286	-1.8962036640081497	-1.89931965752688	0.0
2019-12-17 02:23:08+00:00	-155.26267000000004	-82.78420000000004	506.06823618313865														-3.2864511130420686	-84.57377365162469	193.0794005509964	-0.002086639404296875	0.0616	26.84826	-2.2450589337403692	27.88712518544344	-0.1985963609857628	-0.43103948396702224	0.4745898769836376	0.4745833366516992	591.0580479445891	348.03	5.9638266513996205	259.1118286151533	266.33771261677316	69.94	370.46427316676085	-2.231						1.9361	-2.288434586518211	-2.2947843035405744	-1.8963095294974508	-1.899423007359769	0.0
2019-12-17 02:23:09+00:00	-155.26267000000004	-82.78420000000004	506.06645593749283														-0.7346888617606071	-84.9879023358805	195.3213624854549	-0.0020761489868164067	0.0539	26.849898000000003	-2.239720349530031	27.883778292303077	-0.1986091988510452	-0.431067347602668	0.4746205558522029	0.4746140155202688	591.0605005358112	348.21	5.967033018858553	259.25198059065775	266.48090533928814	69.99	370.42218910414016	-2.237						1.7323000000000002	-2.2882090363869207	-2.2945526563601333	-1.8960774288862436	-1.8991964218215451	0.0
2019-12-17 02:23:10+00:00	-155.26267000000004	-82.78420000000004	506.0686838717703														1.0672691807667964	-85.47824654841943	195.82304603625968	-0.002080917358398437	0.0693	26.848902000000002	-2.2454256440411315	27.888215650667693	-0.19862203920215726	-0.431095216835716	0.4746512408447445	0.4746447005128184	591.0633709460812	348.05	5.964189649096067	259.1273249613747	266.35392368087815	69.95	370.46403550263705	-2.225						1.8342	-2.288514583581128	-2.294866459313106	-1.8963873229553418	-1.899498952094396	0.0
2019-12-17 02:23:12+00:00	-155.26267000000004	-82.78420000000004	506.07039002313127														5.1732161702757855	-86.24703053337427	187.9935231049464	-0.0020647048950195312	0.0539	26.848858	-2.241904658224245	27.884722816654854	-0.19864780815595834	-0.4311511464676677	0.4747128213831496	0.4747062810512318	591.0692287707791	347.51	5.955773407528162	258.7625421453879	265.978063908445	69.85	370.4409516498949	-2.184						1.8342	-2.2882739283653604	-2.2946193003360413	-1.8961418551782976	-1.8992593173469987	0.0
2019-12-17 02:23:13+00:00	-155.26267000000004	-82.78420000000004	506.0604407932502														6.289564933375317	-86.32625210757736	180.192007531276	-0.0020429823133680555	0.046200000000000005	26.848734000000004	-2.2457399061886782	27.88833714485623	-0.19866074914692566	-0.4311792339409157	0.4747437467028846	0.4747372063709712	591.0787696386278	347.46	5.9547881352279735	258.7188249525621	265.9340627685602	69.84	370.4667875090094	-2.177						2.0380000000000003	-2.2885134442550914	-2.2948652974655213	-1.8963955586236128	-1.8995069920393304	0.0
2019-12-17 02:23:14+00:00	-155.26267000000004	-82.78420000000004	506.05342001955717														5.011558482247419	-86.11160308010643	171.66190941776958	-0.0020799636840820312		26.84623400000001	-2.2484903756587573	27.88816556021129	-0.1986736831432652	-0.4312073063837098	0.4747746554444596	0.4747681151125503	591.0868065621786	347.77	5.959831611600653	258.9379930644913	266.1592986849027	69.89	370.4953670987639	-2.1959999999999997							-2.288497933828047	-2.294849367085196	-1.8963788881671535	-1.8994907177603664	0.0
2019-12-17 02:23:15+00:00	-155.26267000000004	-82.78420000000004	506.063557245156														0.7927779212216981	-85.65208731623852	164.1419053929833	-0.0021038055419921875	0.046200000000000005	26.847915999999998	-2.238839958228866	27.880644243515693	-0.19868640724153627	-0.43123492300374777	0.4748050623578033	0.4747985220259014	591.0959947312847	348.07	5.965185501795078	259.1725010304051	266.39839732933603	69.97	370.4246368969201	-2.214						1.7323000000000002	-2.2879987621240447	-2.2943366922839683	-1.895853577679661	-1.8989778886987372	0.0
2019-12-17 02:23:16+00:00	-155.26267000000004	-82.78420000000004	506.08251260581915														-3.3075585064613504	-85.14070987080036	157.6644985893846	-0.0020732879638671875	0.0539	26.848352	-2.2396945447845567	27.88197650339589	-0.1986993109896069	-0.43126292966439256	0.4748358986960223	0.4748293583641256	591.1156897483337	348.16	5.9664925885633835	259.2289547129018	266.4567703372068	69.98	370.4284773900982	-2.224						1.9361	-2.288093862723869	-2.2944343601186157	-1.8959479740803833	-1.8990700426190008	0.0
2019-12-17 02:23:17+00:00	-155.26267000000004	-82.78420000000004	506.081406647632														-4.167727566120151	-84.62947247493534	151.33961865829806	-0.002102851867675781	0.0693	26.846812	-2.243723321354416	27.88415987755775	-0.1987121882205385	-0.4312908790029939	0.47486667187598	0.4748601315440856	591.1238443789247	348.12	5.965682306671861	259.1931994570336	266.4205840698692	69.96	370.461480535908	-2.2230000000000003						1.6304	-2.2882319140113547	-2.2945761502208595	-1.89609852165616	-1.899217013436626	0.0
2019-12-17 02:23:18+00:00	-155.26267000000004	-82.78420000000004	506.0744780202701														-0.9410116549493008	-84.20897376616065	145.18255727441237	-0.002002716064453125	0.0616	26.846836	-2.243077419673695	27.88355606362575	-0.19872509917894485	-0.4313189012925404	0.4748975254261545	0.4748909850942624	591.1314840989768	348.07	5.9649089953121255	259.1597533523796	266.38604886441607	69.96	370.4571116469514	-2.22						1.7323000000000002	-2.2881901314171325	-2.294533238792339	-1.8960561461496028	-1.8991756447446877	0.0
2019-12-17 02:23:19+00:00	-155.26267000000004	-82.78420000000004	506.0737239422008														3.5403495398583846	-83.99514567872019	139.5564045244746	-0.002068519592285156	0.0616	26.846860000000003	-2.2418493674895767	27.88238285705256	-0.1987380190380813	-0.4313469429504879	0.474928400291993	0.4749218599601036	591.1332759164495	347.99	5.96370308295332	259.1076553430883	266.3321941905575	69.94	370.4488969339599	-2.214						1.8342	-2.2881096064793343	-2.2944505377904223	-1.8959737692141283	-1.89909522493419	0.0
2019-12-17 02:23:20+00:00	-155.26267000000004	-82.78420000000004	506.07524423754165														5.488171653944323	-84.03853489619897	134.8965942787542	-0.0021314620971679688	0.046200000000000005	26.846646000000003	-2.2441814940840583	27.884416184567733	-0.19875092208828954	-0.4313749479418177	0.4749592348220548	0.4749526944901724	591.1350752276685	348.08	5.9649664069329775	259.16203087395337	266.38861280208044	69.96	370.46520513795065	-2.224						1.4266	-2.288251712681906	-2.29459648171057	-1.8961162187018912	-1.8992342900018944	0.0
2019-12-17 02:23:21+00:00	-155.26267000000004	-82.78420000000004	506.0780777227856														3.810409844179024	-84.32561542904052	131.4780764543137	-0.0020768907335069445		26.847898000000004	-2.246068915352002	27.88769465075757	-0.1987636889254925	-0.4314026575213155	0.4749897440489878	0.4749832037171106	591.1383399562312	348.1	5.965021956045648	259.1636177265062	266.3910935622486	69.95	370.4724676558194	-2.229							-2.2884787286127275	-2.29482963362952	-1.89634886274978	-1.899461405891084	0.0
2019-12-17 02:23:22+00:00	-155.26267000000004	-82.78420000000004	506.07555348859														0.3338710539703867	-84.7875153457849	129.2787088430465	-0.002072334289550781	0.0616	26.848822	-2.2387406433451864	27.881586101284707	-0.1987765221568268	-0.4314305111167154	0.475020411859527	0.4750138715276512	591.1414811630889	348.01	5.963944369240897	259.1183394692904	266.34296976162534	69.95	370.42020365565423	-2.224						1.7323000000000002	-2.288061472390356	-2.2944011002933102	-1.895921426525954	-1.8990441257452804	0.0
2019-12-17 02:23:23+00:00	-155.26267000000004	-82.78420000000004	506.0767710679808														-2.387828930878924	-85.3319961513545	128.5518275557841	-0.0020465850830078125	0.046200000000000005	26.84808800000001	-2.2354450834579103	27.877523107162915	-0.19878949215546107	-0.4314586618051041	0.4750514067320264	0.47504486640015503	591.1432033248327	348.12	5.965971578299018	259.2074411805458	266.43350261160504	69.98	370.4014888850579	-2.2319999999999998						1.7323000000000002	-2.287783848132897	-2.2941159723868845	-1.8956346432243505	-1.8987641545970169	0.0
2019-12-17 02:23:24+00:00	-155.26267000000004	-82.78420000000004	506.0763925162437														-4.023304948398362	-85.84968281681616	130.09358707330702	-0.002051353454589844	0.0616	26.848466	-2.2388494684760083	27.8812819726827	-0.19880230237419408	-0.4314864653140484	0.4750820194224275	0.4750754790905606	591.1453296288414	348.11	5.965619475905575	259.19119531784213	266.41777811933554	69.97	370.42241516689086	-2.228						1.7323000000000002	-2.2880446248696877	-2.294383793330515	-1.8958993963063029	-1.8990226188794619	0.0
2019-12-17 02:23:25+00:00	-155.26267000000004	-82.78420000000004	506.0817984382177														-5.702473656749689	-86.22879956134733	134.70140503570477	-0.002068519592285156	0.0539	26.849428000000003	-2.2394862567706606	27.88300138758677	-0.1988152052706353	-0.4315144702251825	0.4751128538153066	0.4751063134834448	591.1510471545338	348.12	5.965665607206132	259.19276603570427	266.4198382907303	69.97	370.4226351070264	-2.229						1.8342	-2.2881696716006226	-2.2945122144605348	-1.8960219628665764	-1.8991422736094647	0.0
2019-12-17 02:23:26+00:00	-155.26267000000004	-82.78420000000004	506.08445880634315														-6.39318149695717	-86.37622088551828	141.4704868497464	-0.0020780563354492188	0.0539	26.848465999999995	-2.241006836395637	27.88338713023245	-0.19882814297586893	-0.4315425506927288	0.4751437713972682	0.4751372310654099	591.155115433889	348.08	5.964972215328808	259.16254269092303	266.3888721984294	69.96	370.43668424356486	-2.228						1.5285	-2.288194930666566	-2.2945381556662583	-1.8960472791377558	-1.8991669884029851	0.0
2019-12-17 02:23:27+00:00	-155.26267000000004	-82.78420000000004	506.0848398642265														-5.4789227191386765	-86.27957251828514	149.14948718306766	-0.002063751220703125	0.0539	26.848195999999994	-2.2429419582726413	27.88497073299641	-0.19884096699444434	-0.4315703842126263	0.4751744171193554	0.4751678767875032	591.1570279986045	348.09	5.96501243961236	259.16389105212767	266.3906685691657	69.96	370.45059199397116	-2.23						1.9361	-2.2883025350375794	-2.2946486686471412	-1.8961580327481193	-1.8992751105258918	0.0
2019-12-17 02:23:28+00:00	-155.26267000000004	-82.78420000000004	506.0826677839556														-2.8548287318500374	-85.94152253133568	156.8878825845641	-0.0020475387573242188		26.848216	-2.2443853868703743	27.88640625231369	-0.19885375747191056	-0.43159814508676175	0.4752049828263916	0.4751984424945443	591.1594102384837	347.9	5.961844120322198	259.02587427469206	266.2491750345769	69.92	370.4600420477404	-2.218							-2.288399393092261	-2.2947481460638057	-1.896258923211369	-1.8993736036454016	0.0
2019-12-17 02:23:29+00:00	-155.26267000000004	-82.78420000000004	506.08217902575996														0.4538603674872654	-85.45473075993577	163.86791087916276	-0.0020239088270399305	0.0539	26.847442	-2.2426886393845726	27.883861710038214	-0.19886666182428603	-0.4316261529612044	0.4752358205199016	0.475229280188056	591.1620155260566	347.84	5.961009961706141	258.9902734896579	266.2119224598885	69.91	370.4520496266992	-2.2159999999999997						1.6304	-2.288223083274911	-2.2945670714025006	-1.8960787274194304	-1.8991976895024036	0.0
2019-12-17 02:23:30+00:00	-155.26267000000004	-82.78420000000004	506.0813699012423														1.9481901106337882	-84.95916966092756	170.11669733830797	-0.0020542144775390625	0.0616	26.847590000000004	-2.2410122499162584	27.88239412981125	-0.1988796172126268	-0.4316542716338657	0.4752667802007675	0.4752602398689262	591.1644098198518	347.67	5.958399157979432	258.87721052104905	266.0953269360231	69.88	370.4403492168898	-2.202						1.5285	-2.288119556133956	-2.2944607492711366	-1.8959759034056651	-1.8990973084228773	0.0
2019-12-17 02:23:31+00:00	-155.26267000000004	-82.78420000000004	506.0808870174597														0.3616020223331621	-84.54349403502205	176.21524292259738	-0.0020341873168945312	0.046200000000000005	26.847358000000003	-2.242821880203862	27.88389833315	-0.19889236115407025	-0.4316819316884946	0.4752972348665118	0.4752906945346738	591.1664230150586	347.19	5.950660419104168	258.54060375294307	265.7497236629814	69.79	370.4532704643285	-2.1630000000000003						1.5285	-2.288221925704345	-2.2945658857094475	-1.8960811489128768	-1.8992000534626123	0.0
2019-12-17 02:23:32+00:00	-155.26267000000004	-82.78420000000004	506.0800009278162														-3.4051777827988032	-84.27310176415308	181.9895739629697	-0.002083778381347656	0.0616	26.847452000000004	-2.2446044511600105	27.885749801466087	-0.1989053233399249	-0.4317100651535856	0.47532821082686894	0.4753216704950359	591.1684258812347	347.79	5.960225798633343	258.95572798892147	266.1769026292771	69.9	370.4646550114981	-2.2030000000000003						1.7323000000000002	-2.2883478820252767	-2.294695247328164	-1.8962113978197928	-1.8993272075690173	0.0
2019-12-17 02:23:33+00:00	-155.26267000000004	-82.78420000000004	506.08382881397387														-5.738002049374829	-84.2085404250842	186.91607541127968	-0.0020284652709960933	0.0616	26.847528000000004	-2.2438332174735294	27.885080017081922	-0.1989182723493566	-0.43173817014142585	0.475359155409381	0.4753526150775519	591.1731033443973	347.94	5.962675249862088	259.0623188438001	266.28629233417024	69.93	370.45925221299365	-2.214						1.8342	-2.2883057843811594	-2.294652008547005	-1.8961644785144487	-1.8992814031346932	0.0
2019-12-17 02:23:34+00:00	-155.26267000000004	-82.78420000000004	506.0842771068094														-5.133635813557259	-84.36549531262854	190.80593942911057	-0.0020322799682617188	0.0539	26.848302	-2.242700826610165	27.88486043314424	-0.19893104072812445	-0.4317658829587834	0.4753896682221364	0.4753831278903133	591.176074599937	348.16	5.966202147056679	259.21560848527685	266.4437995499813	69.97	370.4485423711049	-2.231						1.9361	-2.288289139939989	-2.2946349169360003	-1.8961504866603287	-1.8992677437393024	0.0
2019-12-17 02:23:35+00:00	-155.26267000000004	-82.78420000000004	506.0804746196946														-2.878640591865904	-84.73274622092248	193.9039478594516	-0.002053260803222656	0.0539	26.850222	-2.2434655585151013	27.88780717111285	-0.19894384610954494	-0.4317936761060818	0.4754202694775033	0.4754137291456836	591.1794704314016	348.16	5.96591922768445	259.2025733099975	266.4311646927229	69.97	370.4456005977622	-2.237						1.7323000000000002	-2.2884918753676993	-2.2948431346349394	-1.896361062282384	-1.8994733155062808	0.0
2019-12-17 02:23:36+00:00	-155.26267000000004	-82.78420000000004	506.0650769285974														-0.6013619809194136	-85.25643035268506	195.92897607447918	-0.0020491771208934295		26.850565999999997	-2.2401684628523943	27.88498747650033	-0.1989567816013559	-0.4318217516544142	0.4754511816654322	0.4754446413336157	591.1931930504998	348.2	5.966765269389111	259.2400426110124	266.46894795262784	69.98	370.4223464555631	-2.238							-2.288283480673968	-2.2946291213306678	-1.8961636245702709	-1.899280569481087	0.0
2019-12-17 02:23:37+00:00	-155.26267000000004	-82.78420000000004	506.0335221396309														1.4866557040826136	-85.83094300638706	196.0566158467453	-0.0021032384923986487	0.0539	26.850932	-2.237552911121849	27.882867296219274	-0.19896975042564527	-0.4318498996662952	0.4754821736156181	0.4754756332838052	591.223110937042	347.81	5.960734522026471	258.9785569025103	266.19962163718935	69.92	370.4034769409834	-2.2030000000000003						1.8342	-2.288112206079208	-2.294453241754689	-1.8960153896881968	-1.899135856598221	0.0
2019-12-17 02:23:38+00:00	-155.26267000000004	-82.78420000000004	505.99264512797583														3.772613694453274	-86.30067156879343	193.27992399900901	-0.00206756591796875	0.046200000000000005	26.849838	-2.2400771566175104	27.884101678654126	-0.1989825250348076	-0.4318776259248037	0.4755127012432708	0.4755061609114613	591.2634418804167	348.18	5.966660829705432	259.2357283861274	266.46428379518613	69.98	370.4246376933177	-2.225						1.8342	-2.2881692484423137	-2.2945118487315592	-1.8961001058903408	-1.8992185600297664	0.0
2019-12-17 02:23:39+00:00	-155.26267000000004	-82.78420000000004	505.9651460208892														6.319269732350361	-86.51221030204272	187.2878693505603	-0.0020294189453125	0.0539	26.842884	-2.2502796492543653	27.88612527799069	-0.19899534330747667	-0.4319054471550598	0.4755433333990423	0.4755367930672355	591.2938479053779	348.05	5.96444836985737	259.13909265354414	266.3654778557057	69.94	370.52097264513145	-2.2159999999999997						1.8342	-2.28828904204298	-2.2946348857927226	-1.8962294369146755	-1.8993448180175907	0.0
2019-12-17 02:23:40+00:00	-155.26267000000004	-82.78420000000004	505.9589963746464														7.099243024854448	-86.47278097381371	179.86439578887862	-0.002038002014160156	0.0539	26.844824	-2.2441600919584324	27.88236727217668	-0.1990082831963753	-0.431933532254054	0.4755742561012234	0.4755677157694253	591.3010832565589	348.11	5.965636612655059	259.1916661962968	266.4185434270694	69.96	370.47243527024733	-2.221						1.7323000000000002	-2.2880263903887426	-2.294365143342069	-1.8959689982412395	-1.8990905673069156	0.0
2019-12-17 02:23:41+00:00	-155.26267000000004	-82.78420000000004	505.95089566131526														4.097038605177271	-86.2143351818272	172.8848177840963	-0.001996040344238281	0.0693	26.847102000000003	-2.2435021278869813	27.884336461456773	-0.1990211546653881	-0.43196146892172826	0.4756050153618667	0.4755984750300705	591.3089755705048	348.09	5.9651314638478885	259.1692222620887	266.3959840560988	69.96	370.4585885554333	-2.2230000000000003						1.6304	-2.2881570587252003	-2.2944993505770506	-1.8961115621972784	-1.8992297441360533	0.0
2019-12-17 02:23:42+00:00	-155.26267000000004	-82.78420000000004	505.9581541414052														-1.6490311209392994	-85.65404912067645	166.8947992530596	-0.0020427703857421875	0.0539	26.848588	-2.2417901474760766	27.88435042381116	-0.19903407941261927	-0.4319895210143711	0.4756359017503347	0.4756293614185416	591.3188948807364	348.09	5.965133100926858	259.1692898684022	266.39605716618297	69.96	370.4411402491977	-2.2230000000000003						1.6304	-2.2881783739857187	-2.2945212260042793	-1.8961152722203585	-1.8992333660088403	0.0
2019-12-17 02:23:43+00:00	-155.26267000000004	-82.78420000000004	506.0052540383865														-5.356551519748457	-85.05738024584016	161.24257386182614	-0.0020494461059570312		26.852414000000003	-2.2408528575461024	27.88778233147832	-0.1990469839141812	-0.4320175294101668	0.4756667399797854	0.4756601996479951	591.3622423750717	348.16	5.9660431920311385	259.2079654795213	266.43670079939955	69.98	370.4191401156439	-2.228							-2.2884623887474485	-2.294812879613313	-1.8963634115764725	-1.8994756089699356	0.0
2019-12-17 02:23:44+00:00	-155.26267000000004	-82.78420000000004	506.06011267829086														-4.385904630580189	-84.62537413408783	155.37112353358455	-0.0020726521809895835	0.046200000000000005	26.853276	-2.2406904254301705	27.888593971725868	-0.1990598167601722	-0.4320453822326202	0.4756974069270553	0.4756908665952671	591.4189079393535	348.12	5.9653257608508845	259.1765904413856	266.40466113918166	69.97	370.4145395180968	-2.227						1.7323000000000002	-2.288542210813539	-2.2948948389675143	-1.8964220033228425	-1.8995328082629384	0.0
2019-12-17 02:23:45+00:00	-155.26267000000004	-82.78420000000004	506.08336925252337														-0.16105417736905014	-84.31939418426214	149.42247930146695	-0.0020578745249155406	0.046200000000000005	26.852238	-2.2346128615282934	27.881461839428088	-0.19907264045949247	-0.4320732152686929	0.475728052076122	0.4757215117443358	591.4455121952573	348.11	5.965598786961173	259.19025107998016	266.41685417461844	69.98	370.37871606122843	-2.228						1.7323000000000002	-2.2880540289617595	-2.294393460306268	-1.8959190439713016	-1.8990417997914668	0.0
2019-12-17 02:23:46+00:00	-155.26267000000004	-82.78420000000004	506.0867468590528														3.903708623332993	-84.1787511399384	143.8781626985307	-0.002079010009765625	0.0616	26.851486	-2.235745350860671	27.8817060977658	-0.19908552188336706	-0.4321011735099511	0.4757588350963631	0.4757522947645859	591.4503098147928	347.99	5.963649093195156	259.10548022153006	266.3297830693873	69.95	370.3893338920695	-2.22						1.9361	-2.288073308330524	-2.29441325717152	-1.8959348008028725	-1.8990571822959852	0.0
2019-12-17 02:23:47+00:00	-155.26267000000004	-82.78420000000004	506.0835907792602														5.851869630473487	-84.25959750108898	138.40862771772595	-0.002081871032714844	0.0539	26.85035	-2.235919687318666	27.88057699708611	-0.1990984770447193	-0.4321292916689778	0.475789794215743	0.4757832538839688	591.4538635940146	348.04	5.9645352026063785	259.14426409891536	266.36935570747835	69.96	370.3952095081374	-2.2230000000000003						1.7323000000000002	-2.287993887303053	-2.29433168992261	-1.895853374378191	-1.898977690226712	0.0
2019-12-17 02:23:48+00:00	-155.26267000000004	-82.78420000000004	506.07793849690836														4.613526811006711	-84.53012836415031	133.46684605525684	-0.0020551681518554688	0.0616	26.850115999999996	-2.2372787147774837	27.88163906604609	-0.19911135529123605	-0.4321572430720109	0.4758205696956714	0.4758140293639005	591.4594124429923	348.06	5.9647498568088855	259.15332251869603	266.3789419199289	69.96	370.4051567181341	-2.227						1.6304	-2.288064710699892	-2.29440442856708	-1.8959275503122095	-1.8990501040521368	0.0
2019-12-17 02:23:49+00:00	-155.26267000000004	-82.78420000000004	506.0689295798574														0.6193235667622741	-84.90315621290047	129.65099965768036	-0.0019884109497070312	0.0616	26.849958	-2.2386677621170312	27.882819501957325	-0.1991241821531384	-0.4321850828382941	0.4758512222807659	0.4758446819489972	591.4680189855536	348.13	5.965812793054058	259.1992067464684	266.42641144323073	69.98	370.4149791225327	-2.231						1.6304	-2.2881409061834983	-2.294482687159658	-1.8960101873195925	-1.8991307778281408	0.0
2019-12-17 02:23:50+00:00	-155.26267000000004	-82.78420000000004	506.0647302361664														-2.5078876970869883	-85.29522185307451	127.06538695603257	-0.0020399093627929688		26.849066	-2.2381490539473585	27.881289671736113	-0.19913706408126405	-0.4322130421642214	0.4758820064971531	0.47587546616538795	591.4739766265145	348.09	5.965347783902343	259.1793890408116	266.4056446636021	69.97	370.41527005482413	-2.2230000000000003							-2.2880375590829427	-2.2943765443909685	-1.8959010593764256	-1.8990242424417152	0.0
2019-12-17 02:23:51+00:00	-155.26267000000004	-82.78420000000004	506.069082155171														-2.7402646360739085	-85.69417909914354	125.81900401166432	-0.002065658569335937	0.0539	26.848682000000004	-2.2379308315549706	27.880633824670443	-0.19914985770570495	-0.43224080993117375	0.4759125797813704	0.4759060394496092	591.4782966271978	348.24	5.967977386015978	259.2938040970045	266.5230797020389	70.0	370.4154370380766	-2.222						1.6304	-2.287996479473458	-2.294334350599736	-1.8958542692289957	-1.8989785638202468	0.0
2019-12-17 02:23:52+00:00	-155.26267000000004	-82.78420000000004	506.0728020589947														-2.655751948950944	-86.04443573289309	127.04769660520759	-0.002104930388621795	0.0539	26.84975	-2.2420447474324097	27.88587825116929	-0.19916283229277248	-0.43226897027787	0.4759435853459624	0.4759370450142089	591.4826826229269	348.34	5.969443238097951	259.35616845105915	266.5885429881751	70.01	370.43817467100024	-2.2159999999999997						1.7323000000000002	-2.288357887369546	-2.294705525759149	-1.8962246756223982	-1.8993401698640948	0.0
2019-12-17 02:23:53+00:00	-155.26267000000004	-82.78420000000004	506.07149782555916														-4.035196765652655	-86.2336339964487	131.8229515989271	-0.0020661225190033786	0.0616	26.850664000000002	-2.2371666541447737	27.88215450131725	-0.19917563015210013	-0.4322967471022051	0.4759741686285444	0.4759676282968003	591.4848059175204	348.56	5.973330296652312	259.52599082717177	266.7621346005224	70.07	370.4021444899852	-2.224						1.8342	-2.2881037823670742	-2.2944445536356586	-1.8959647728719344	-1.8990864423207765	0.0
2019-12-17 02:23:54+00:00	-155.26267000000004	-82.78420000000004	506.0716908013221														-5.240583542462391	-86.22257134359509	138.56706788577293	-0.0020732879638671875	0.0693	26.849578	-2.237050075628598	27.880797478048635	-0.1991885015897704	-0.4323246837996591	0.4760049279031181	0.4759983875713807	591.4860020056187	348.67	5.975214380682267	259.6081922186997	266.8462756495916	70.09	370.4058930740927	-2.23						1.8342	-2.2880097506586936	-2.294347980017408	-1.8958674273274871	-1.8989914093450004	0.0
2019-12-17 02:23:55+00:00	-155.26267000000004	-82.78420000000004	506.07228751433416														-4.750779812493884	-86.00639877337635	146.06783496774682	-0.0020322799682617188	0.046200000000000005	26.848364	-2.2411159192901	27.88338374695445	-0.1992013815236893	-0.43235263860134304	0.4760357071759326	0.4760291668441981	591.4878787462725	348.52	5.972630268923007	259.4952660741585	266.73087215862233	70.05	370.43780481404673	-2.22						1.7323000000000002	-2.2881849655949824	-2.294527929865068	-1.8960468633754983	-1.8991665825187332	0.0
2019-12-17 02:23:56+00:00	-155.26267000000004	-82.78420000000004	506.0733040099332														-2.6754230360808418	-85.60675082663835	153.33399738870875	-0.0020599365234375	0.0539	26.84827000000001	-2.2448697739738166	27.886946809991517	-0.1992142735647836	-0.4323806199976909	0.4760665156693252	0.476059975337593	591.4891399965712	348.36	5.969855355239897	259.3738041894905	266.606947670828	70.01	370.46299939715726	-2.207						1.8342	-2.288429295312008	-2.2947788630716897	-1.8962970082862944	-1.8994107836982836	0.0
2019-12-17 02:23:57+00:00	-155.26267000000004	-82.78420000000004	506.0719079905811														0.2302638681211889	-85.12251618584652	159.7305328727397	-0.002065658569335937		26.848616	-2.2447689490784293	27.887246155433782	-0.1992272496147332	-0.4324087836206533	0.4760975248216946	0.4760909844899687	591.4920967196604	348.43	5.970959252988491	259.42168996223137	266.65624648826673	70.03	370.46088628104246	-2.2119999999999997							-2.2884475623799507	-2.294797626498895	-1.896318681695081	-1.8994319420658932	0.0
2019-12-17 02:23:58+00:00	-155.26267000000004	-82.78420000000004	506.0695264356275														1.5526462179265588	-84.70039458357833	165.46728087893712	-0.0020399093627929688	0.0616	26.84893	-2.2445443954532407	27.88738866015956	-0.19923999343210688	-0.4324364431153159	0.4761279789269396	0.4761214385952154	591.4944057284048	348.28	5.96848302376968	259.31406869019446	266.54566090880525	70.0	370.4580859324632	-2.205						1.7323000000000002	-2.2884538969521424	-2.2948041359073983	-1.8963292783546912	-1.8994422869060281	0.0
2019-12-17 02:23:59+00:00	-155.26267000000004	-82.78420000000004	506.0646528475														-0.0192444762069678	-84.39979078239493	171.2372293268848	-0.0020189285278320312	0.0539	26.846947999999998	-2.247294153836854	27.88781210122829	-0.1992528561902461	-0.4324643607778511	0.4761587172812932	0.4761521769495705	591.4991935514213	347.68	5.9587902886606345	258.89283952421283	266.11279438721755	69.88	370.4844935292888	-2.164						1.7323000000000002	-2.288475957721733	-2.294826796061832	-1.896355370887028	-1.8994677593651983	0.0
2019-12-17 02:24:00+00:00	-155.26267000000004	-82.78420000000004	506.0622234487075														-3.3361864283163034	-84.2667604061452	176.62463459721027	-0.002050399780273437	0.0539	26.846726	-2.24467581876143	27.88499852267773	-0.19926578227806693	-0.4324924160408465	0.4761896071101709	0.476183066778454	591.5019635093593	347.72	5.959640795288091	258.93050042370317	266.1507770454943	69.89	370.46811153221046	-2.165						1.5285	-2.2882811569658017	-2.2946267313499225	-1.8961572906534736	-1.8992743860640655	0.0
2019-12-17 02:24:01+00:00	-155.26267000000004	-82.78420000000004	506.0618777844632														-4.785795643105669	-84.3314450577484	181.05128061239031	-0.0020578172471788195	0.0539	26.84572	-2.2466907406359176	27.88581638047299	-0.19927868846183025	-0.4325204279052005	0.4762204491938213	0.47621390886211	591.5033619036942	348.22	5.967695160758563	259.2802348237766	266.5104758431584	69.98	370.4856168647509	-2.1959999999999997						1.9361	-2.2883372896435032	-2.2946843794920277	-1.89621289024212	-1.8993286645285288	0.0
2019-12-17 02:24:02+00:00	-155.26267000000004	-82.78420000000004	506.06683436781424														-3.9168396332271787	-84.61113479118035	184.35509505176663	-0.0021066665649414067	0.0539	26.84559800000001	-2.244619074179892	27.88364884107159	-0.1992915530755584	-0.4325483495591297	0.476251191949789	0.4762446516180844	591.5084062801666	348.67	5.975081373147508	259.6016932318019	266.84033568442504	70.07	370.4724421769992	-2.227						1.6304	-2.2881914801563243	-2.2945346264804045	-1.8960603790555564	-1.8991797770810692	0.0
2019-12-17 02:24:03+00:00	-155.26267000000004	-82.78420000000004	506.0690710953526														-1.7241926098228018	-85.02810824000258	186.4742015531704	-0.002071380615234375	0.0693	26.848174	-2.2348429938823418	27.877037883407183	-0.1993043513122337	-0.4325761272876452	0.476281776211484	0.4762752358797874	591.5108653147852	348.79	5.97743769164073	259.7057394501266	266.945566187316	70.12	370.3971353494326	-2.235						1.8342	-2.287743651992668	-2.2940746965620686	-1.8956007256155032	-1.898731042552116	0.0
2019-12-17 02:24:04+00:00	-155.26267000000004	-82.78420000000004	506.07190155089376														0.6364712730676485	-85.49659998650995	186.99094712986889	-0.0020284652709960933		26.84903	-2.2450432665423	27.88798682732317	-0.19931730796982136	-0.4326042488527795	0.4763127390505266	0.4763061987188321	591.513768899646	348.78	5.976548516514839	259.66434091882627	266.90585663789614	70.09	370.46098132490715	-2.2359999999999998							-2.2885010391074068	-2.2948525469862857	-1.8963714811127848	-1.8994834867347663	0.0
2019-12-17 02:24:05+00:00	-155.26267000000004	-82.78420000000004	506.0722801083097														2.8076993107911568	-85.93138343055887	185.1321770486552	-0.0020895004272460933	0.0308	26.849046000000005	-2.242585085819052	27.88560171725635	-0.19933018189899268	-0.4326321908028885	0.4763435041383392	0.4763369638066479	591.5169085495858	348.35	5.969753399573968	259.36971390725614	266.60239444679263	70.02	370.4446710333658	-2.208						1.6304	-2.2883367840472206	-2.294683852832001	-1.8962039462204487	-1.8993199330333217	0.0
2019-12-17 02:24:06+00:00	-155.26267000000004	-82.78420000000004	506.06971405449997														5.223054477898237	-86.21496886999998	180.43712400727009	-0.002051353454589844	0.0616	26.848022000000004	-2.244877015094936	27.88667145607224	-0.1993429897419576	-0.4326599892672329	0.4763741112528941	0.4763675709212105	591.5194278268821	348.11	5.965753633779245	259.19566510179715	266.423769457329	69.97	370.46407407655664	-2.1959999999999997						1.8342	-2.2884080224196404	-2.2947570169332967	-1.8962772070127056	-1.899391452969131	0.0
2019-12-17 02:24:07+00:00	-155.26267000000004	-82.78420000000004	506.0699626045045														6.551228981835664	-86.2673415459194	173.7289604253175	-0.0020437240600585933	0.046200000000000005	26.843574	-2.2475823438482583	27.88422612810655	-0.19935596164969646	-0.4326881441475752	0.4764051107315575	0.4763985703998794	591.5219023597043	348.11	5.965858027635021	259.20081736417603	266.4284315681488	69.96	370.50046187679914	-2.2						1.8342	-2.2882333282478147	-2.2945776002449656	-1.8960971945354042	-1.89921571784792	0.0
2019-12-17 02:24:09+00:00	-155.26267000000004	-82.78420000000004	506.0709912463008														2.0590398554488067	-85.66098531662858	158.99784718905153	-0.002002716064453125	0.0616	26.842476	-2.250848902408771	27.886165501111464	-0.19938164096369984	-0.4327438790639419	0.4764664769117394	0.4764599365800694	591.5261750451142	348.14	5.9662190956039325	259.2160157374251	266.44455645281766	69.96	370.5266148239904	-2.202						1.7323000000000002	-2.2883620095158506	-2.2947097615460685	-1.896231432178908	-1.8993467658698309	0.0
2019-12-17 02:24:10+00:00	-155.26267000000004	-82.78420000000004	506.0634032445318														-1.7727860401398057	-85.15282264749027	152.2874487650153	-0.0020437240600585933	0.0539	26.842946	-2.248870111756724	27.884776562705607	-0.19939449003700602	-0.4327717672567815	0.4764971827741225	0.4764906424424562	591.5325376458709	348.26	5.968150283883622	259.3002710044761	266.5308011240849	69.98	370.5115499823922	-2.2159999999999997						1.6304	-2.288255793272485	-2.294600685151213	-1.896134725163857	-1.8992523567453528	0.0
2019-12-17 02:24:11+00:00	-155.26267000000004	-82.78420000000004	506.037190002204														-3.073442460531984	-84.66016992686103	145.7019828808749	-0.002036094665527344		26.844288	-2.2481930468949005	27.885670017494704	-0.19940742563367606	-0.43279984298694346	0.4765280951710757	0.4765215548394098	591.5566618091868	348.29	5.968566797083456	259.3181419925279	266.54940212968137	69.99	370.5014182693023	-2.218							-2.2882912566481903	-2.294637132410817	-1.896200003125042	-1.8993160836326561	0.0
2019-12-17 02:24:12+00:00	-155.26267000000004	-82.78420000000004	505.99261312044837														-1.1531013358839477	-84.25405691272152	138.85573590548418	-0.0020389556884765625	0.0616	26.844944000000005	-2.248735994111625	27.886977035500426	-0.1994202720888313	-0.4328277254898456	0.476558794770065	0.47655225443840504	591.5993235582176	348.08	5.9650079719985865	259.1631910921832	266.39046905061787	69.95	370.50218381619527	-2.209						1.6304	-2.2883458443052924	-2.2946932281367443	-1.8962930822267252	-1.8994069509356049	0.0
2019-12-17 02:24:13+00:00	-155.26267000000004	-82.78420000000004	505.93452349192734														2.2254925208445813	-84.03529741708775	132.31438095825516	-0.00203704833984375	0.0693	26.844588	-2.24816550295222	27.886042133143068	-0.1994330426901937	-0.4328554430260108	0.4765893127986737	0.4765827724670227	591.6561490136214	348.17	5.966478283145128	259.2273078448806	266.4561314735042	69.97	370.49978339777715	-2.217						1.7323000000000002	-2.288237467164079	-2.2945819610444813	-1.8962267901783183	-1.89934223417357	0.0
2019-12-17 02:24:14+00:00	-155.26267000000004	-82.78420000000004	505.8916934239614														3.5265901775613067	-83.94040706215516	126.81419577037336	-0.002017974853515625	0.0616	26.844814000000003	-2.244072826296396	27.882304945659822	-0.1994460299367173	-0.4328836308814408	0.476620348645142	0.4766138083134948	591.7043023947957	348.15	5.966387074948509	259.2242875834953	266.4520582192197	69.97	370.4717738459958	-2.2159999999999997						1.8342	-2.287972731496755	-2.294310078738492	-1.8959646566656725	-1.8990863288752495	0.0
2019-12-17 02:24:15+00:00	-155.26267000000004	-82.78420000000004	505.9209058303611														1.369701322809313	-83.90543475375863	123.16326781726454	-0.0020437240600585933	0.0693	26.857174000000004	-2.23082606294302	27.883457152762734	-0.19945890287691284	-0.4329115707028125	0.4766511113857163	0.4766445710540706	591.737912115487	347.78	5.9603559692783525	258.9619611541384	266.18271590217523	69.93	370.3329939041609	-2.19						1.8342	-2.2881256196242377	-2.294467052276849	-1.8960684763784452	-1.8991876820187936	0.0
2019-12-17 02:24:16+00:00	-155.26267000000004	-82.78420000000004	506.0224236786348														-2.069436327418388	-84.09112852321434	121.2347430230451	-0.002033233642578125	0.046200000000000005	26.849464	-2.2249254525863997	27.86882340505485	-0.19947174842070256	-0.4329394510414984	0.476681808637718	0.4766752683060861	591.8340264404752	348.25	5.968886715286338	259.3362919886656	266.56368931261943	70.03	370.32624846032934	-2.2230000000000003						1.6304	-2.2871793123250908	-2.2934951157908894	-1.8950261312908911	-1.8981700918687905	0.0
2019-12-17 02:24:17+00:00	-155.26267000000004	-82.78420000000004	506.10900942756484														-3.4618042739042747	-84.6197360576809	120.66370430571658	-0.0020207299126519095	0.046200000000000005	26.847194000000002	-2.2370819143233502	27.878090706775307	-0.19948465849693792	-0.4329674715050854	0.4767126601603388	0.4767061198287225	591.9275345506642	348.34	5.969816110733286	259.37433384974264	266.6051950558152	70.02	370.4160567354071	-2.225						1.5285	-2.287835145150776	-2.2941686428617434	-1.8956728409068704	-1.898801445035028	0.0
2019-12-17 02:24:18+00:00	-155.26267000000004	-82.78420000000004	506.1087736940141														-3.5958992228077062	-85.28218282018244	122.42719619467779	-0.0020160675048828125		26.84927200000001	-2.2389091150327967	27.882270820319942	-0.19949758734843992	-0.4329955327337748	0.4767435565639601	0.4767370162323514	591.957743962921	348.2	5.9671687122707535	259.25825633709053	266.4869652526852	69.99	370.4194261467748	-2.2230000000000003							-2.288101809862133	-2.294442534494185	-1.8959703707366096	-1.8990919071954937	0.0
2019-12-17 02:24:19+00:00	-155.26267000000004	-82.78420000000004	506.070990917055														-4.051232456346994	-85.8132125517713	127.83212541173364	-0.00202178955078125	0.0616	26.848994	-2.2365057569224005	27.879607085572392	-0.19951042189047888	-0.4330233891355769	0.4767742274718492	0.4767676871402417	591.9954971336853	348.19	5.967241909387027	259.26210843720787	266.4902341526144	69.99	370.4046895785136	-2.218						1.6304	-2.2879129977569987	-2.2942486253211944	-1.8957827364787705	-1.8989087302897785	0.0
2019-12-17 02:24:20+00:00	-155.26267000000004	-82.78420000000004	506.06680375444574														-5.2089569463143315	-86.07864263626922	136.4472678366595	-0.0020618438720703125	0.0539	26.850626	-2.2398702270172928	27.88474959287669	-0.19952321179488747	-0.4330511486578661	0.4768047917112885	0.4767982513796894	592.0116382732477	348.19	5.966915398847077	259.24662533318934	266.47565256340357	69.99	370.4201812754197	-2.218						1.9361	-2.288288646283453	-2.294634407322036	-1.8961469999386096	-1.8992643398645688	0.0
2019-12-17 02:24:21+00:00	-155.26267000000004	-82.78420000000004	506.0798317776146														-6.517557396314462	-86.06262246027607	147.0906511765906	-0.002081871032714844	0.0385	26.85022	-2.2410374026583173	27.885426860811553	-0.19953613428931152	-0.4330791961579096	0.4768356729858861	0.4768291326542913	592.0257984942168	348.15	5.96621704114167	259.2161127496464	266.44446470287056	69.98	370.4295793283584	-2.2159999999999997						1.7323000000000002	-2.288333667802059	-2.294680646280567	-1.89619382781831	-1.899310055061259	0.0
2019-12-17 02:24:22+00:00	-155.26267000000004	-82.78420000000004	506.066957107248														-5.5344499989101745	-85.71912117119388	157.39363141124755	-0.002072334289550781	0.0616	26.849012	-2.2378674894723667	27.880959529270516	-0.1995490527896316	-0.4331072346386412	0.47686654439745596	0.4768600040658665	592.0397834744408	348.32	5.969232724031307	259.34826323815184	266.5791416694814	70.02	370.41360906667234	-2.228						1.9361	-2.2880049183788755	-2.294343030534574	-1.8958777781284315	-1.8990015142579109	0.0
2019-12-17 02:24:23+00:00	-155.26267000000004	-82.78420000000004	506.05119890372436														-0.6080630200939277	-85.12690473004028	165.30149732984285	-0.0020952224731445312	0.0616	26.849032	-2.2380110501037307	27.881123703036565	-0.1995619555997949	-0.43313523925966224	0.4768973784907385	0.4768908381591536	592.0573714844676	348.3	5.968894055241951	259.3335075036345	266.5640171066857	70.01	370.4144709077348	-2.227						1.7323000000000002	-2.288014863861095	-2.2943532459766085	-1.8958893498389944	-1.8990128110747582	0.0
2019-12-17 02:24:24+00:00	-155.26267000000004	-82.78420000000004	506.0574226934397														3.1410330852453336	-84.5939282327297	171.77451030481132	-0.0020729868035567435	0.046200000000000005	26.850382000000003	-2.2400824730492266	27.884687391207308	-0.19957478194667672	-0.4331630778660138	0.4769280298068272	0.4769214894752474	592.0663471135507	348.3	5.96862081246481	259.32073671772264	266.55181439515394	70.01	370.42256378939226	-2.23						1.9361	-2.2882704323704717	-2.294615713293528	-1.8961421932590983	-1.899259647394803	0.0
2019-12-17 02:24:25+00:00	-155.26267000000004	-82.78420000000004	506.06615321725053														1.3674646304897775	-84.25054840755243	178.35378452062199	-0.0020900525544819077		26.84985	-2.2431392893030484	27.887068987331535	-0.1995876213380446	-0.4331909450391928	0.4769587125269101	0.4769521721953304	592.0762973422381	347.8	5.960425357470831	258.96406592812406	266.1858146999015	69.91	370.4449684486706	-2.195							-2.2884311881395805	-2.2947808154810256	-1.8963085239773456	-1.8994220257346008	0.0
2019-12-17 02:24:26+00:00	-155.26267000000004	-82.78420000000004	506.0616213435917														-2.8144092916587846	-84.03330601243002	184.43457307451573	-0.002081871032714844	0.046200000000000005	26.849135999999998	-2.242483149990835	27.8856164800211	-0.19960054641651026	-0.4332189981008546	0.4769895999340836	0.4769830596025072	592.0819928341485	348.27	5.968076358912327	259.296847281216	266.52749971897856	70.0	370.4435810840191	-2.228						1.8342	-2.288321528654872	-2.294668199911181	-1.8962051684372712	-1.8993211262081036	0.0
2019-12-17 02:24:27+00:00	-155.26267000000004	-82.78420000000004	506.0580518820972														-4.59805463348307	-84.03863441744481	188.7353185810473	-0.0020780563354492188	0.0616	26.847968	-2.2442664405012795	27.8860208615597	-0.19961336117635653	-0.4332468116778012	0.4770202236688743	0.4770136833373015	592.088140683607	347.41	5.954169845591163	258.6925449516186	265.90645065686937	69.83	370.4602339034138	-2.171						1.8342	-2.2883514308197235	-2.294698906425042	-1.8962314128931463	-1.8993467470423449	0.0
2019-12-17 02:24:28+00:00	-155.26267000000004	-82.78420000000004	506.0624819222125														-3.8899762462139558	-84.34638790206104	191.4363312392005	-0.002097129821777344	0.0539	26.846497999999997	-2.2456262662815365	27.885665126874763	-0.1996262358900692	-0.4332747553497375	0.47705099064881196	0.4770444503172506	592.0923795126737	348.15	5.9660989747591	259.2109229966481	266.4391919925608	69.97	370.475347714899	-2.2230000000000003						1.7323000000000002	-2.2883292023197424	-2.2946760727875497	-1.8962036990614093	-1.8993196917472197	0.0
2019-12-17 02:24:29+00:00	-155.26267000000004	-82.78420000000004	506.06617213068114														-1.4390504635427477	-84.8638147630178	192.0844257831113	-0.0021257400512695312	0.046200000000000005	26.847988	-2.239212602637364	27.881099488016392	-0.1996391076971555	-0.4333026924547518	0.4770817504481314	0.4770752101165756	592.0968827734672	348.41	5.970649135463143	259.4097674577824	266.642396992436	70.03	370.4267681627677	-2.2359999999999998						1.6304	-2.2880178465189207	-2.294356303375422	-1.895885705964753	-1.89900925376346	0.0
2019-12-17 02:24:30+00:00	-155.26267000000004	-82.78420000000004	506.06394035799036														2.505095344063778	-85.40916985909708	189.3521964212211	-0.002035140991210937	0.0539	26.848431999999995	-2.2400093145092015	27.882386113066328	-0.1996520297351416	-0.4333307389411548	0.4771126306111056	0.4771060902795521	592.0997255129756	348.48	5.971750545285637	259.4572961897121	266.6915847019259	70.04	370.43018647057465	-2.237						1.7323000000000002	-2.2881072915626466	-2.294448165144504	-1.895976914496392	-1.89909829549268	0.0
2019-12-17 02:24:31+00:00	-155.26267000000004	-82.78420000000004	506.0556244364753														6.66196206439017	-85.87738860856318	182.79742593202243	-0.0021104812622070312	0.046200000000000005	26.847718	-2.2467796099268	27.888196367030105	-0.19966494240933685	-0.4333587651281138	0.4771434884190369	0.4771369480874883	592.1069800423518	348.51	5.971905442200522	259.4625594150441	266.6985022219031	70.03	370.47786633700514	-2.2359999999999998						1.7323000000000002	-2.2884946797149084	-2.294846032266169	-1.8963837998528268	-1.8994955127191688	0.0
2019-12-17 02:24:32+00:00	-155.26267000000004	-82.78420000000004	506.0222232356057														8.630186518940633	-86.15673460728632	173.24670108838112	-0.002029614570813301		26.84773	-2.248744215943469	27.890158316849465	-0.19967771356348835	-0.4333864839725374	0.4771740078671731	0.4771674675356351	592.1365420281918	347.57	5.95660547902286	258.79732491092545	266.01522327466824	69.85	370.49070035216806	-2.173							-2.2885909446192017	-2.294944934038037	-1.8965217081433643	-1.8996301434134395	0.0
2019-12-17 02:24:33+00:00	-155.26267000000004	-82.78420000000004	505.94506718087996														7.176596391226036	-86.14172331114573	162.0746850789789	-0.0020661225190033786	0.0539	26.844352	-2.2465478610209364	27.884193271559983	-0.19969058228168807	-0.4334144145782505	0.4772047604710249	0.4771982201394906	592.2086628165465	347.76	5.960079240129083	258.94975254562615	266.17035749323105	69.89	370.4900636024254	-2.1830000000000003						1.8342	-2.288105817164667	-2.294446756979312	-1.8960964637740312	-1.899215004449236	0.0
2019-12-17 02:24:34+00:00	-155.26267000000004	-82.78420000000004	505.85037218122864														2.854230204338607	-85.20924439808587	154.14259043738952	-0.0020399093627929688	0.0616	26.844464	-2.246797794736904	27.88460175802948	-0.1997035228802512	-0.4334425014022383	0.4772356850368722	0.4772291447053432	592.3055299584317	348.04	5.964597054847879	259.14593671567997	266.37211795820826	69.95	370.4911175148661	-2.199						1.6304	-2.2880825557218434	-2.2944229132015486	-1.8961254272562291	-1.8992432797593224	0.0
2019-12-17 02:24:35+00:00	-155.26267000000004	-82.78420000000004	505.8165504797251														-2.8520168501678467	-84.01750232803771	148.37341224966337	-0.0020580291748046875	0.0616	26.845432	-2.2458416352867987	27.88477059339334	-0.1997164892454055	-0.4334706439725345	0.477266671015769	0.4772601306842465	592.3525901319623	348.48	5.971661109369947	259.4528085494774	266.68759059569123	70.03	370.4807853622658	-2.23						1.5285	-2.2881014968294795	-2.294442361150506	-1.896139069371384	-1.8992565977324	0.0
2019-12-17 02:24:36+00:00	-155.26267000000004	-82.78420000000004	505.8595871158632														-4.977309403848501	-83.28540278218053	142.63625807637325	-0.002020835876464844	0.046200000000000005	26.852169999999994	-2.233581985096277	27.88046534599698	-0.19972925791472124	-0.4334983574136949	0.4772971845166661	0.4772906441851485	592.3923782214299	348.31	5.9691438464407645	259.34452641599745	266.57517249741267	70.02	370.37186244182647	-2.222						1.8342	-2.287857830854448	-2.2941920750912987	-1.8958490624285695	-1.8989734807076837	0.0
2019-12-17 02:24:37+00:00	-155.26267000000004	-82.78420000000004	505.93711379128985														-1.6390921770432882	-83.35775792474941	136.26424760785358	-0.002053260803222656	0.0539	26.846336	-2.2306365064331217	27.870883851272087	-0.19974202638080052	-0.4335260704885094	0.4773276975997906	0.4773211572682737	592.4685016015222	348.26	5.968953122702772	259.3386573939086	266.5666549922791	70.02	370.37676832394317	-2.22						1.6304	-2.2872332043732637	-2.2935505358724217	-1.89516512048432	-1.8983057813640596	0.0
2019-12-17 02:24:38+00:00	-155.26267000000004	-82.78420000000004	506.0072256530067														4.076083574636562	-83.66711911333563	128.78069247411437	-0.0020780563354492188	0.046200000000000005	26.846250000000005	-2.2369097808275296	27.876889947397785	-0.1997549844706165	-0.4335541950250488	0.4773586637368964	0.4773521234053818	592.5410951520034	348.47	5.971953014922388	259.46748037032137	266.7006267655334	70.05	370.41867131128805	-2.235						1.6304	-2.2876831431584237	-2.294012594825645	-1.8955868158627955	-1.8987174631582129	0.0
2019-12-17 02:24:39+00:00	-155.26267000000004	-82.78420000000004	506.04760137026045														6.399232955032827	-83.83486667463674	121.26490148130951	-0.0020627975463867188		26.846904	-2.240700101303505	27.881332679806064	-0.19976788735069892	-0.4335821999043648	0.47738949809403	0.4773829577625199	592.5851243331938	348.47	5.9717315405327245	259.45673638803294	266.6907359712844	70.04	370.4410351995052	-2.231							-2.2880045088453262	-2.2943426298295484	-1.895900110959844	-1.8990233165557089	0.0
2019-12-17 02:24:40+00:00	-155.26267000000004	-82.78420000000004	506.05411219902857														3.210191214348431	-84.19803875227885	117.87915933766678	-0.0021019960061097755	0.046200000000000005	26.845948	-2.2433672244562097	27.882842774346045	-0.1997808328208824	-0.4336102970897974	0.4774204341090852	0.477413893777579	592.5953733485051	348.61	5.974037010803449	259.55652195761337	266.7936956504136	70.06	370.4626495865929	-2.231						1.7323000000000002	-2.2881117721333064	-2.2944527868670934	-1.8960044243839709	-1.8991251518084709	0.0
2019-12-17 02:24:41+00:00	-155.26267000000004	-82.78420000000004	506.0597460250243														-2.643541275918857	-84.69411059861801	117.47213649142851	-0.0020156035552153714	0.0539	26.845994	-2.2439082189776665	27.883411153552288	-0.19979369243408	-0.4336382080100079	0.4774511650237898	0.4774446246922904	592.6014935144623	348.56	5.9733444058534095	259.5262865484061	266.7627647013899	70.05	370.4660816438705	-2.218						1.8342	-2.288169796744266	-2.294512362545696	-1.896044419011536	-1.8991641962298018	0.0
2019-12-17 02:24:42+00:00	-155.26267000000004	-82.78420000000004	506.0821697873568														-7.097678252957653	-85.18432603522255	119.6315916754034	-0.002063751220703125	0.0539	26.84575	-2.2460375442088125	27.885197210770453	-0.1998064277383189	-0.4336658491531297	0.4774815988991129	0.4774750585676149	592.6225418371597	348.97	5.980067693350639	259.8179444513451	267.0630190712679	70.13	370.48122960031066	-2.231						1.6304	-2.2883160121051134	-2.2946625078434355	-1.8961694210893545	-1.8992862282687963	0.0
2019-12-17 02:24:43+00:00	-155.26267000000004	-82.78420000000004	506.0956406270844														-7.40530038326682	-85.61408055558313	123.14311378191131	-0.0020437240600585933	0.046200000000000005	26.846436	-2.2450843500962177	27.885052118810336	-0.1998193158745943	-0.4336938218102746	0.4775123978212435	0.4775058574897498	592.640103895011	349.29	5.985558670096173	260.05654941093485	267.30823984509675	70.2	370.47206917024175	-2.231						1.6304	-2.2883044365530525	-2.294650622009065	-1.8961604976140491	-1.8992775168243587	0.0
2019-12-17 02:24:44+00:00	-155.26267000000004	-82.78420000000004	506.0850537952121														-5.0505134666247855	-85.8287708490633	128.4726917844589	-0.0020170211791992188	0.0539	26.847015999999996	-2.242771044184863	27.883458742585844	-0.1998322311766623	-0.4337218535598367	0.4775432617809868	0.4775367214494957	592.6507013522787	349.29	5.9856580742336405	260.06127138944214	267.3126791207741	70.2	370.4543520066442	-2.231						1.6304	-2.2881891002090518	-2.294532174936574	-1.8960496358936687	-1.8991692891651983	0.0
2019-12-17 02:24:45+00:00	-155.26267000000004	-82.78420000000004	506.0791859356947														-0.8301035947835953	-85.76120459076907	134.39860162081123	-0.0019826889038085933	0.046200000000000005	26.846592000000005	-2.24399616997619	27.884167816352143	-0.1998451843746893	-0.4337499675806612	0.4775742163203314	0.4775676759888476	592.6587545651978	349.44	5.988170142065249	260.1702347259868	267.424865211906	70.23	370.46422486622924	-2.2319999999999998						1.7323000000000002	-2.288242268393001	-2.2945867752648046	-1.896098661221276	-1.8992171496857104	0.0
2019-12-17 02:24:46+00:00	-155.26267000000004	-82.78420000000004	506.0844314083351														2.357818669491369	-85.52954010288056	140.82735639743532	-0.002020835876464844		26.846570000000003	-2.243503753076625	27.883659261145798	-0.19985801326513936	-0.43377781181838	0.4776048738154071	0.4775983334839333	592.6644080777728	349.44	5.988203657874342	260.17181962211066	267.42636198980586	70.23	370.4610694996582	-2.2319999999999998							-2.2882100628977047	-2.2945536969486406	-1.8960628893103808	-1.8991822276946144	0.0
2019-12-17 02:24:47+00:00	-155.26267000000004	-82.78420000000004	506.08295688152674														2.5209961806008723	-85.23396773670311	147.20232894791238	-0.0019969940185546875	0.0616	26.846442000000003	-2.244617659947417	27.884606868956094	-0.19987072857419166	-0.4338054095144169	0.4776352598633699	0.4776287195318999	592.6691824038974	349.35	5.986764349977393	260.10904565560503	267.3620841367708	70.21	370.46894475960397	-2.221						1.6304	-2.2882678355050494	-2.2946130372091518	-1.896129234385708	-1.8992469964302467	0.0
2019-12-17 02:24:48+00:00	-155.26267000000004	-82.78420000000004	506.0759992504531														-1.31107536375472	-84.80889121711223	154.65158792188024	-0.0020843897110376605	0.046200000000000005	26.846771999999998	-2.2448138788030563	27.885177696186474	-0.19988367116034386	-0.4338335005499955	0.4776661890860594	0.4776596487545917	592.6766816007852	349.35	5.986726548919563	260.107258851399	267.3603959845383	70.21	370.4688635069323	-2.221						1.7323000000000002	-2.288305665057212	-2.2946518909066147	-1.8961699498523032	-1.8992867444677508	0.0
2019-12-17 02:24:49+00:00	-155.26267000000004	-82.78420000000004	506.07630229267687														-6.779930258324543	-84.24454511768054	164.20851615549972	-0.0020331305426520272	0.0616	26.846618	-2.244131598453841	27.8843348413659	-0.19989659424809705	-0.4338615490958305	0.4776970715587675	0.47769053122730104	592.6793415457331	349.5	5.989200625302776	260.2149642275561	267.47088542081144	70.24	370.4649938081967	-2.231						1.8342	-2.288246820389664	-2.294591456534353	-1.8961104513815836	-1.8992286597133328	0.0
2019-12-17 02:24:50+00:00	-155.26267000000004	-82.78420000000004	506.07755132511335														-5.452238743831887	-83.92821980406588	169.66102932471432	-0.0020151138305664067	0.046200000000000005	26.846940000000004	-2.2412714683766564	27.881908104926875	-0.19990953887990187	-0.4338896444976507	0.4777280056030554	0.4777214652715892	592.6817347450923	349.5	5.989355590498887	260.2223114163871	267.47780599015044	70.25	370.4447502497634	-2.231						1.7323000000000002	-2.288078997573449	-2.294419100099106	-1.8959405627894408	-1.8990628073967812	0.0
2019-12-17 02:24:51+00:00	-155.26267000000004	-82.78420000000004	506.0759214088932														-2.735216364406944	-83.8017258735993	174.59305334270508	-0.0020275115966796875	0.0693	26.847462	-2.2423314639930845	27.88354354291005	-0.19992237395236206	-0.43391750220127984	0.4777586779152702	0.477752137583806	592.6843771684194	348.86	5.979003075334523	259.7721075693458	267.01547444198917	70.12	370.4495763202655	-2.1830000000000003						1.8342	-2.2881895569353485	-2.2945326495453133	-1.8960564253777452	-1.8991759173386615	0.0
2019-12-17 02:24:52+00:00	-155.26267000000004	-82.78420000000004	506.0745452459212														-0.2364441458691397	-83.89286203892935	178.5996801927636	-0.0020465850830078125	0.0693	26.84715	-2.2432597264727216	27.88409299638579	-0.1999351258544872	-0.4339451791164243	0.4777891512255536	0.4777826108940971	592.6870376538653	349.24	5.985180522989646	260.04036257278125	267.29135222557454	70.19	370.4570122650417	-2.2030000000000003						1.7323000000000002	-2.288228403348453	-2.2945725442592457	-1.8960944473841663	-1.899213035968184	0.0
2019-12-17 02:24:53+00:00	-155.26267000000004	-82.78420000000004	506.07750922216627														0.6895309350412908	-84.25484931106172	181.44510969477798	-0.002050399780273437		26.847464000000002	-2.243236801958967	27.884426555487607	-0.19994813292550875	-0.4339734103469143	0.47782023476254	0.4778136944310874	592.6910795482597	349.07	5.982442064323172	259.9212993941808	267.16905577734474	70.16	370.45556667135554	-2.19							-2.2882565969202124	-2.294601495527542	-1.8961184565290936	-1.899236474658064	0.0
2019-12-17 02:24:54+00:00	-155.26267000000004	-82.78420000000004	506.0825625066228														0.3121120938002969	-84.77119025468008	182.40736037151882	-0.0020008087158203125	0.046200000000000005	26.847478000000002	-2.2448199261337725	27.88598827265946	-0.1999610043645729	-0.4340013468060464	0.4778509938212441	0.4778444534897953	592.6962479378627	349.3	5.986013484109115	260.0760729997573	267.32855132142794	70.2	370.46597795402124	-2.208						1.8342	-2.2883671391929834	-2.2947150224137944	-1.8962281965195604	-1.8993436070970355	0.0
2019-12-17 02:24:55+00:00	-155.26267000000004	-82.78420000000004	506.0836190398465														1.293894255406498	-85.27965840846574	180.4249028513813	-0.002056121826171875	0.046200000000000005	26.847640000000002	-2.242639314779903	27.884040520002145	-0.19997391388086336	-0.4340293661536028	0.4778818440959323	0.4778753037644866	592.698167738367	349.64	5.991618807679207	260.32010241055093	267.5788786943378	70.27	370.4508982548057	-2.231						1.9361	-2.288235006743702	-2.294579317741456	-1.896091656488236	-1.899210311382969	0.0
2019-12-17 02:24:56+00:00	-155.26267000000004	-82.78420000000004	506.08403662780717														4.992210052142967	-85.65365804442578	174.15284970556718	-0.002064827160957532	0.0616	26.847520000000003	-2.2436458373113948	27.884886546693448	-0.19998671443989646	-0.4340571487129917	0.4779124337170105	0.4779058933855682	592.7017315867614	349.44	5.988348576765497	260.1778053193	267.4328339025963	70.23	370.45805133732284	-2.217						1.8342	-2.2882940585222675	-2.294639964369092	-1.8961508698163356	-1.8992681177912352	0.0
2019-12-17 02:24:57+00:00	-155.26267000000004	-82.78420000000004	506.0818444814785														8.569678273264044	-85.74212482728413	164.7921276555949	-0.00209911449535473	0.0539	26.848496	-2.240949003782553	27.883367121533183	-0.1999995697087626	-0.4340850501453047	0.4779431541965448	0.4779366138651055	592.7047115461094	349.03	5.981763987279027	259.8921066075418	267.1387736280685	70.16	370.43616922615286	-2.194						1.8342	-2.288190439032243	-2.2945335454955917	-1.8960459326193235	-1.8991656738761769	0.0
2019-12-17 02:24:58+00:00	-155.26267000000004	-82.78420000000004	506.0824325117924														7.334323641001466	-85.49508282213236	155.58240616235364	-0.002086639404296875	0.0693	26.848662	-2.241934348298136	27.8845203291803	-0.20001258402659844	-0.4341132968189553	0.4779742547920544	0.4779677144606203	592.7074683732893	349.11	5.982970507734834	259.9442351493714	267.1926554588473	70.17	370.44198976054236	-2.2						1.6304	-2.2882700928759068	-2.2946153518253634	-1.8961272553171544	-1.8992450643850007	0.0
2019-12-17 02:24:59+00:00	-155.26267000000004	-82.78420000000004	506.0804223948547														1.4703536387233158	-85.00728177166454	148.11469284164275	-0.0020456314086914067	0.046200000000000005	26.848662	-2.2429909186766612	27.885555383589693	-0.20002540813625924	-0.4341411305857556	0.4780049007765044	0.4779983604450706	592.7101716082705	349.15	5.983378066538156	259.9616807257936	267.21085657128367	70.17	370.44896384862	-2.214						1.6304	-2.2883383640458264	-2.2946854706268893	-1.8961999744992564	-1.899316055687067	0.0
2019-12-17 02:25:00+00:00	-155.26267000000004	-82.78420000000004	506.08183366731436														-3.7725819561682696	-84.41140224678794	141.35351820601286	-0.002050399780273437		26.848236	-2.2430774999266934	27.885152180368088	-0.2000382086262107	-0.4341689131956977	0.4780354904145888	0.4780289500831583	592.7139382378205	349.21	5.9843126540374545	260.0023880282043	267.25259418562985	70.19	370.45130965773285	-2.222							-2.2883105520452585	-2.2946569063822646	-1.896170859190999	-1.899287632199537	0.0
2019-12-17 02:25:01+00:00	-155.26267000000004	-82.78420000000004	506.08177644146537														-4.205046149903692	-83.87184644746003	135.08121694947948	-0.0020704269409179688	0.0539	26.847616	-2.241765808645853	27.88316361170314	-0.20005108736499788	-0.4341968656916704	0.4780662670931595	0.4780597267617368	592.7158235781508	348.92	5.9796056981097125	259.7983859869355	267.04238688946566	70.13	370.445209340929	-2.213						1.8342	-2.288168153715608	-2.294510663968908	-1.8960300141450817	-1.899150133602664	0.0
2019-12-17 02:25:02+00:00	-155.26267000000004	-82.78420000000004	506.0795148940499														-0.12266490465896833	-83.49450177544334	129.42551083324108	-0.002068519592285156	0.0616	26.846924	-2.2441842532471736	27.88473677163301	-0.20006400204396674	-0.4342248960464661	0.4780971295253855	0.4780905891939661	592.7185348141684	348.73	5.9763399117622	259.6560986256676	266.89654058699347	70.09	370.4640675963185	-2.207						1.9361	-2.288274514770934	-2.2946198997822997	-1.8961392549093783	-1.8992567788619144	0.0
2019-12-17 02:25:03+00:00	-155.26267000000004	-82.78420000000004	506.08028385260315														3.988957601712107	-83.39362607858222	124.91082118080448	-0.0021152496337890625	0.046200000000000005	26.846648000000005	-2.2450607014409774	27.885278445770155	-0.2000768630521461	-0.434252809797458	0.4781278635948487	0.4781213232634346	592.7205711175728	348.62	5.974510477734626	259.5764777838742	266.8148401448498	70.07	370.47100569910464	-2.201						1.7323000000000002	-2.288310511799393	-2.2946568702995163	-1.8961768010362088	-1.8992934328594466	0.0
2019-12-17 02:25:05+00:00	-155.26267000000004	-82.78420000000004	506.0793980761417														1.3809564651513226	-84.11997142876571	121.24412659636093	-0.002052519056532118	0.0539	26.847040000000003	-2.2434010920711365	27.8841027789249	-0.2001026009477429	-0.4343086721217436	0.4781893700054451	0.4781828296740427	592.7249610215938	348.62	5.974480618986285	259.57547739650954	266.81350668712224	70.07	370.4584134508409	-2.208						1.5285	-2.288232574546501	-2.2945768248629714	-1.8960949270764658	-1.8992135042631493	0.0
2019-12-17 02:25:06+00:00	-155.26267000000004	-82.78420000000004	506.0809028379609														-2.8024057911867044	-84.79909173398626	122.89694840470028	-0.0020885467529296875	0.046200000000000005	26.847298	-2.244881245370661	27.88584215644619	-0.20011551221167406	-0.43433669517925455	0.4782202243809613	0.4782136840495626	592.7270012320672	348.72	5.975843121184505	259.63423518428283	266.8743544850414	70.08	370.4671324127092	-2.224						1.6304	-2.288356943617502	-2.294704551132966	-1.8962175982865912	-1.8993332607005613	0.0
2019-12-17 02:25:07+00:00	-155.26267000000004	-82.78420000000004	506.0858810543048														-5.943473828396898	-85.43787412317289	127.47134346689985	-0.002079010009765625		26.84556	-2.24683046160453	27.88575625330259	-0.2001283647115564	-0.4343645907184552	0.478250938349454	0.478244398018059	592.7317941686614	348.65	5.974533038829695	259.57733733974817	266.8158476976857	70.06	370.487256069124	-2.2319999999999998							-2.2883524542513456	-2.294699936343444	-1.8962083485807024	-1.89932423078556	0.0
2019-12-17 02:25:08+00:00	-155.26267000000004	-82.78420000000004	506.0865235898474														-7.22682615090319	-85.85170646472594	134.510691468449	-0.002056121826171875	0.0539	26.847216000000003	-2.2460673934813187	27.886905162815083	-0.200141259975442	-0.4343925789563727	0.4782817544052102	0.4782752140738185	592.7346926735088	348.58	5.9732720253521565	259.52225962865464	266.7595322705584	70.05	370.4753229347879	-2.231						1.8342	-2.28843416437173	-2.294783855063156	-1.896292124355281	-1.8994060158264825	0.0
2019-12-17 02:25:09+00:00	-155.26267000000004	-82.78420000000004	506.0858550192965														-6.871740956688638	-85.93917054527596	143.6352347948196	-0.0020475387573242188	0.046200000000000005	26.84808	-2.243101165036177	27.88499304939637	-0.20015400395551253	-0.4344202388543635	0.4783122089448532	0.4783056686134662	592.7364236150325	348.43	5.970973045315327	259.4228578498916	266.6568624378903	70.03	370.45212882863365	-2.221						1.6304	-2.2883047630312867	-2.294650956041407	-1.8961593849726648	-1.899276430620363	0.0
2019-12-17 02:25:10+00:00	-155.26267000000004	-82.78420000000004	506.0845916560058														-4.206522823773039	-85.68727652733841	153.27762886885074	-0.002071380615234375	0.046200000000000005	26.84806200000001	-2.2401623516478337	27.88210033434848	-0.20016692433602892	-0.4344482817423512	0.4783430851460357	0.4783365448146503	592.7386916148997	348.18	5.967083747607191	259.2546078395584	266.48317082748315	69.99	370.43278090751966	-2.207						1.8342	-2.2881043552486267	-2.2944451339240275	-1.8959561332457384	-1.8990780079473069	0.0
2019-12-17 02:25:11+00:00	-155.26267000000004	-82.78420000000004	506.0839284152623														-0.0052690355602903905	-85.18891782502932	161.87207509673226	-0.002071380615234375	0.0693	26.846214	-2.2400715710471872	27.879897614149062	-0.20017985789588869	-0.4344763530489917	0.4783739926730651	0.4783674523416836	592.7408004715077	348.09	5.965760404592731	259.19766740507566	266.4240718341555	69.97	370.43986642186684	-2.202						1.9361	-2.2879495036945086	-2.2942860983221616	-1.8957979678928285	-1.8989235998984209	0.0
2019-12-17 02:25:12+00:00	-155.26267000000004	-82.78420000000004	506.08438910699823														2.726733790920225	-84.60326215789145	169.24952563167062	-0.0020491771208934295	0.046200000000000005	26.849040000000002	-2.2401648778734518	27.88322493102737	-0.20019276537267225	-0.4345043677237949	0.4784048378503428	0.4783982975189671	592.7432078177027	348.05	5.9648858419355895	259.15883088649366	266.3850148609639	69.96	370.4287180444401	-2.2						1.7323000000000002	-2.2881786670846407	-2.2945214581077003	-1.8960369544537652	-1.8991569090198968	0.0
2019-12-17 02:25:13+00:00	-155.26267000000004	-82.78420000000004	506.0785900328314														1.5068548072022705	-84.05945715087702	175.93092995541042	-0.0020413785367398647	0.0539	26.851128000000006	-2.2359457890225647	27.881491359584746	-0.20020555882365448	-0.4345321350444395	0.4784354106566219	0.4784288703252503	592.7490345052677	348.0	5.9640902887674265	259.124703188644	266.34948636165313	69.96	370.3921509431472	-2.2030000000000003						1.7323000000000002	-2.2880596171499765	-2.294399194501521	-1.895919049141482	-1.8990418048388218	0.0
2019-12-17 02:25:14+00:00	-155.26267000000004	-82.78420000000004	506.0795131391173														-2.7060220337052487	-83.68336959252206	181.68089231459942	-0.0020494461059570312		26.853414	-2.230856059171072	27.879130781937874	-0.20021830110748007	-0.4345597914787224	0.4784658613405946	0.4784593210092265	592.7520357553732	348.08	5.965458491440147	259.1847433789332	266.4105887362776	69.98	370.34902495899024	-2.213							-2.2879014197241525	-2.294236722751525	-1.8957574808317723	-1.8988840745530495	0.0
2019-12-17 02:25:15+00:00	-155.26267000000004	-82.78420000000004	506.0787448463648														-5.906790707176468	-83.56375353238104	186.2686861342408	-0.0020694732666015625	0.0693	26.856040000000004	-2.2330902543649533	27.88431870804175	-0.20023130628341845	-0.4345880183061796	0.4784969400855736	0.4784903997542078	592.7541121603273	348.19	5.966886746229473	259.2454891276448	266.4743729701022	70.0	370.35286393840585	-2.221						1.7323000000000002	-2.2882617055185444	-2.2946067449169516	-1.8961267944652216	-1.8992446144830433	0.0
2019-12-17 02:25:16+00:00	-155.26267000000004	-82.78420000000004	506.0799482365406														-5.589119276584818	-83.72604414937395	189.55898492738987	-0.002105712890625	0.077	26.854640000000003	-2.23535533193584	27.884930553754202	-0.2002442385535687	-0.43461608664753537	0.4785278443797359	0.4785213040483758	592.7555781825699	348.0	5.963804547600219	259.11142149224577	266.3367254862416	69.96	370.37365069168436	-2.207						1.7323000000000002	-2.288303204179253	-2.294649363288777	-1.8961671683503525	-1.8992840290573136	0.0
2019-12-17 02:25:17+00:00	-155.26267000000004	-82.78420000000004	506.08075211152726														-2.776564958465708	-84.17369645141954	191.6021906978825	-0.0020771026611328125	0.0693	26.851564	-2.2359948562723093	27.88203750044045	-0.20025711794428167	-0.4346440405230082	0.4785586225840226	0.4785520822526636	592.7575641982284	348.46	5.971442641593066	259.44400655336267	266.6778340733481	70.05	370.39066421768484	-2.2359999999999998						1.7323000000000002	-2.2880986956605183	-2.294439328295208	-1.8959582231189849	-1.8990800481712924	0.0
2019-12-17 02:25:18+00:00	-155.26267000000004	-82.78420000000004	506.0807377066675														0.14237059713339129	-84.78386642151958	192.08520726478818	-0.0020580291748046875	0.0616	26.849644	-2.2430873081909923	27.886772973990897	-0.20027001151062834	-0.4346720251980095	0.4785894346934607	0.4785828943621047	592.7589730481732	348.49	5.971627427396219	259.45083973156244	266.6860863970678	70.04	370.4455166972786	-2.238						1.5285	-2.288424081810358	-2.2947735048396765	-1.8962873313617221	-1.8994013367307092	0.0
2019-12-17 02:25:19+00:00	-155.26267000000004	-82.78420000000004	506.08181019384887														2.517197616812896	-85.421933210057	190.0894879834864	-0.0020799636840820312	0.0616	26.847474	-2.2451668719951816	27.88632166384059	-0.20028285124073072	-0.4346998928269992	0.4786201179692737	0.4786135776379191	592.7604232645564	348.49	5.9716607930914485	259.4524032962769	266.6875764710533	70.03	370.4682919521152	-2.238						1.5285	-2.2883918776529906	-2.2947404278282115	-1.8962516096013167	-1.899366463826736	0.0
2019-12-17 02:25:20+00:00	-155.26267000000004	-82.78420000000004	506.08445182613633														5.780847009504878	-85.93618048246314	184.43965870376167	-0.002081455328525641	0.0539	26.843854	-2.249361769195662	27.88627939872117	-0.20029571431777665	-0.4347278111547764	0.4786508570612736	0.4786443167299199	592.7631528173396	348.36	5.969487755949874	259.35800141309034	266.59053110478965	70.0	370.51108358494866	-2.235						1.8342	-2.288385074956819	-2.2947334389062832	-1.896241958082889	-1.899357041653244	0.0
2019-12-17 02:25:21+00:00	-155.26267000000004	-82.78420000000004	506.08447451495005														8.298319895822372	-86.16886466511455	175.90574916015106	-0.0020960214975717906		26.845316000000004	-2.2456853936157715	27.884358159603835	-0.2003085827880288	-0.43475574140813056	0.4786816092413441	0.4786750689099923	592.765001119908	348.11	5.965534215304244	259.186715278843	266.4139704778895	69.96	370.4807011096724	-2.221							-2.288254894456395	-2.294599740880288	-1.896109674492536	-1.8992279012831488	0.0
2019-12-17 02:25:22+00:00	-155.26267000000004	-82.78420000000004	506.0833295391466														7.6458440788371025	-86.08096940056738	166.44423858664476	-0.002080917358398437	0.0616	26.848136	-2.2423157673236425	27.88429000327756	-0.2003214392506589	-0.4347836454981007	0.4787123326341962	0.4787057923028596	592.7671841255768	348.12	5.9657652560912355	259.1967705778528	266.4242884965587	69.97	370.4467032535923	-2.217						1.7323000000000002	-2.2882554108927544	-2.2946002711819626	-1.8961100984690356	-1.89922831518598	0.0
2019-12-17 02:25:23+00:00	-155.26267000000004	-82.78420000000004	506.082161365726														2.984637450437565	-85.68299751474322	157.88436190395768	-0.0020494461059570312	0.0539	26.847582	-2.244955840480996	27.88623878210683	-0.20033429127256824	-0.4348115397964271	0.478743045275669	0.4787365049443476	592.7694510490153	348.16	5.966251342391256	259.21739829239107	266.44599655764915	69.97	370.46644852312096	-2.222						1.7323000000000002	-2.2883865282379907	-2.2947349336984053	-1.896245986080754	-1.89936097393572	0.0
2019-12-17 02:25:24+00:00	-155.26267000000004	-82.78420000000004	506.0836815032465														-3.0525416882577114	-85.10836333646994	150.87059605415004	-0.0020618438720703125	0.0616	26.846622000000004	-2.2457666660769204	27.885932778778624	-0.20034719350348626	-0.4348395433653856	0.4787738781710429	0.4787673378397224	592.7729403723793	348.15	5.966131364375112	259.2122627417087	266.4406384759591	69.97	370.475801904166	-2.22						1.7323000000000002	-2.288364325877789	-2.294712130774858	-1.8962227136093197	-1.8993382544726427	0.0
2019-12-17 02:25:25+00:00	-155.26267000000004	-82.78420000000004	506.0837694946296														-5.392188678343239	-84.51435640162708	144.4862944832151	-0.0020551681518554688	0.046200000000000005	26.844438000000004	-2.24808524757135	27.885703252967463	-0.200360126578464	-0.4348676135548605	0.4788047844805196	0.4787982441492033	592.77467117531	348.02	5.964115989314179	259.12475801142546	266.350634118829	69.94	370.50020275849573	-2.207						1.6304	-2.2883411173361288	-2.294688298128286	-1.8962025615745648	-1.8993185812890443	0.0
2019-12-17 02:25:26+00:00	-155.26267000000004	-82.78420000000004	506.0812619187053														-2.4027495076975915	-84.01424431533668	138.23273289395442	-0.0020399093627929688	0.0539	26.844688	-2.249254125639732	27.88713439016624	-0.2003729781668101	-0.4348955069890335	0.4788354961557101	0.4788289558243989	592.7772169794127	347.94	5.962742156135766	259.06470796544534	266.28928029222686	69.92	370.506880239226	-2.201						1.6304	-2.2884369659466284	-2.294786739906739	-1.8963035751231692	-1.89941719448352	0.0
2019-12-17 02:25:27+00:00	-155.26267000000004	-82.78420000000004	506.0800741810892														2.8475960462726144	-83.70329163787021	132.61866905607542	-0.0020427703857421875	0.046200000000000005	26.84498	-2.2488481528644977	27.887072876647835	-0.20038575197283465	-0.4349232317136529	0.4788660220541509	0.4788594817228399	592.7792530275511	348.09	5.965150612834733	259.16936427902004	266.3968392280636	69.95	370.50297719655487	-2.2119999999999997						1.7323000000000002	-2.2884313688605578	-2.2947809932488576	-1.896299793598083	-1.899413502821158	0.0
2019-12-17 02:25:28+00:00	-155.26267000000004	-82.78420000000004	506.0781734750376														5.720185796711181	-83.657168916777	128.07155744261772	-0.0019979476928710933		26.845512	-2.2482714442342884	27.8871174978342	-0.2003986456919284	-0.4349512165567527	0.4788968343801807	0.4788902940488761	592.7815722530119	348.19	5.9667255381930335	259.23777919434684	266.46717360261715	69.97	370.4969528854758	-2.221							-2.288435715452753	-2.294785457032052	-1.896303909127821	-1.899417520551	0.0
2019-12-17 02:25:29+00:00	-155.26267000000004	-82.78420000000004	506.0801033567021														4.715563614294823	-83.89852068711463	124.57872352978062	-0.0020588768853081595	0.0539	26.846314000000003	-2.2476496158658397	27.887426935022177	-0.20041158516181728	-0.4349793006754702	0.4789277560167016	0.4789212156854003	592.7854296473479	348.22	5.967173523547652	259.2571648759774	266.48718011883733	69.98	370.4895072242603	-2.224						1.8342	-2.288458772544553	-2.2948091370051635	-1.8963271284553889	-1.8994401880971985	0.0
2019-12-17 02:25:30+00:00	-155.26267000000004	-82.78420000000004	506.0801718407593														1.1381091516999826	-84.3728617018201	122.15317677684799	-0.002035140991210937	0.077	26.846728000000002	-2.2476229200023465	27.88787251687745	-0.20042444827434208	-0.43500721936690667	0.4789584954538356	0.4789519551225355	592.7874905817685	348.12	5.965536582844522	259.18593198030965	266.4140762095446	69.96	370.48761579416635	-2.217						1.8342	-2.2884930926508567	-2.2948443820819926	-1.896359194532329	-1.8994714921428024	0.0
2019-12-17 02:25:31+00:00	-155.26267000000004	-82.78420000000004	506.0817007988048														-1.5344203760930055	-84.94230770359523	120.8444750040571	-0.00205230712890625	0.046200000000000005	26.846216	-2.246991601151388	27.886667619775835	-0.2004372655624488	-0.4350350383543768	0.4789891251606286	0.4789825848293378	592.7895020786975	348.23	5.9673201262558875	259.263725879516	266.4937272289826	69.98	370.48558005988167	-2.229						1.6304	-2.288411751310714	-2.2947608400818913	-1.8962735941128237	-1.899387925923022	0.0
2019-12-17 02:25:32+00:00	-155.26267000000004	-82.78420000000004	506.08467308124534														-2.3743183501700638	-85.50098437270512	121.12634504235342	-0.0020437240600585933	0.0693	26.847284000000002	-2.2458203519594098	27.886741646654173	-0.2004502284894919	-0.4350631733713228	0.4790201028405954	0.479013562509308	592.7924927386489	348.16	5.966130192768358	259.2120078584747	266.4405861533345	69.97	370.4734066194823	-2.228						1.7323000000000002	-2.2884227005785944	-2.2947720817440778	-1.896280762293857	-1.899394923765472	0.0
2019-12-17 02:25:33+00:00	-155.26267000000004	-82.78420000000004	506.08568346500437														-3.071742474222944	-85.94395117305159	123.92363635706582	-0.002051353454589844	0.046200000000000005	26.846538	-2.246550050255996	27.88660044931953	-0.200463086262434	-0.4350910802992682	0.4790508293593106	0.4790442890280255	592.7940934143537	348.01	5.963735560387682	259.10800323635016	266.33364459582316	69.94	370.48133649986636	-2.217						1.5285	-2.2884132476366887	-2.2947623718754433	-1.8962694630280823	-1.8993838930054376	0.0
2019-12-17 02:25:34+00:00	-155.26267000000004	-82.78420000000004	506.0877764951811														-4.0891598526360555	-86.1814633692379	129.52192875631343	-0.002057075500488281	0.0539	26.845582	-2.2469681689663368	27.885914164202177	-0.20047594613972164	-0.43511899186165204	0.4790815609677722	0.47907502063648905	592.7967470339959	347.83	5.96087687549947	258.9839741094051	266.205978981324	69.9	370.48808163796036	-2.205						1.6304	-2.288366091270046	-2.294713939455574	-1.8962194804185903	-1.8993350981092687	0.0
2019-12-17 02:25:35+00:00	-155.26267000000004	-82.78420000000004	506.0888483427665														-5.058727769122778	-86.15945451381668	137.32445788118835	-0.002038002014160156		26.846358	-2.2473730146387023	27.88719768838541	-0.2004888390320748	-0.4351469749325098	0.4791123713382316	0.4791058310069553	592.7983785583027	347.89	5.961701866708277	259.0194943071462	266.24282215003524	69.91	370.4875296336463	-2.213							-2.2884561602919	-2.2948064423924976	-1.8963110886290868	-1.8994245294405359	0.0
2019-12-17 02:25:36+00:00	-155.26267000000004	-82.78420000000004	506.088471049843														-4.396495950452561	-85.89138240156889	145.372106671335	-0.0020704269409179688	0.0616	26.847122	-2.2463163791168466	27.88704034424677	-0.2005016917651076	-0.4351748709234276	0.479143085814552	0.4791365454832807	592.7990712743889	347.91	5.9619927089893885	259.03217025308413	266.2558108353897	69.92	370.4773620672565	-2.217						1.6304	-2.288444331128755	-2.294794295664894	-1.8963014469766608	-1.899415116909508	0.0
2019-12-17 02:25:37+00:00	-155.26267000000004	-82.78420000000004	506.0838392369111														-1.4578440011464908	-85.43978891843096	152.63917547823192	-0.001994238959418403	0.046200000000000005	26.846096000000006	-2.2452488522742744	27.88482503281239	-0.200514520101604	-0.43520271394268745	0.4791737419711743	0.4791672016399095	592.8034747666236	347.97	5.963118362009251	259.08163515303283	266.3060812184901	69.93	370.47456670630976	-2.22						1.8342	-2.2882866424995494	-2.29463234847821	-1.8961439173371932	-1.8992613305077648	0.0
2019-12-17 02:25:38+00:00	-155.26267000000004	-82.78420000000004	506.0816678403505														1.3422960885832529	-84.93195097023941	159.05457636418816	-0.0020694732666015625	0.0616	26.845371999999998	-2.243450536772796	27.882239072621587	-0.2005274005529757	-0.4352306700311601	0.4792045226292273	0.4791979822979686	592.806454681163	348.01	5.963955292758538	259.1186494610467	266.34345759349446	69.94	370.46569207359056	-2.221						1.7323000000000002	-2.2881067171971643	-2.2944475617598883	-1.895960905114053	-1.8990826664498972	0.0
[truncated: 29,001 more rows]
[truncated: 47 more columns]
