# Supplementary material for: Crevasse refreezing and signatures of retreat observed at Kamb Ice Stream grounding zone
Source: Nat Geosci. 2023 Mar 2;16(3):238–43. doi: 10.1038/s41561-023-01129-y (PMC10005960; doi:10.1038/s41561-023-01129-y)
Supplement: Supplementary file 12 — This file includes the tidal model data for the figure (see citation). [file 41561_2023_1129_MOESM12_ESM.dat]

737771.0000000	-0.8060089	1.1419064	3.2223265	-82.7841000	-155.2625700
737771.0416667	-0.7064631	0.7109722	2.1409856	-82.7841000	-155.2625700
737771.0833333	-0.5678103	0.2657062	0.9973113	-82.7841000	-155.2625700
737771.1250000	-0.4052345	-0.1498513	-0.1020502	-82.7841000	-155.2625700
737771.1666667	-0.2313089	-0.5073887	-1.0856314	-82.7841000	-155.2625700
737771.2083333	-0.0545574	-0.7965644	-1.9219645	-82.7841000	-155.2625700
737771.2500000	0.1203956	-1.0221392	-2.6127808	-82.7841000	-155.2625700
737771.2916667	0.2912873	-1.1971581	-3.1774498	-82.7841000	-155.2625700
737771.3333333	0.4558928	-1.3344111	-3.6338945	-82.7841000	-155.2625700
737771.3750000	0.6097373	-1.4388330	-3.9821034	-82.7841000	-155.2625700
737771.4166667	0.7446568	-1.5031948	-4.1955105	-82.7841000	-155.2625700
737771.4583333	0.8487697	-1.5084659	-4.2231883	-82.7841000	-155.2625700
737771.5000000	0.9080179	-1.4288691	-4.0026261	-82.7841000	-155.2625700
737771.5416667	0.9089713	-1.2402744	-3.4797341	-82.7841000	-155.2625700
737771.5833333	0.8422074	-0.9295744	-2.6304817	-82.7841000	-155.2625700
737771.6250000	0.7053729	-0.5023193	-1.4778742	-82.7841000	-155.2625700
737771.6666667	0.5050714	0.0137215	-0.0989987	-82.7841000	-155.2625700
737771.7083333	0.2569926	0.5703685	1.3806336	-82.7841000	-155.2625700
737771.7500000	-0.0158745	1.1060987	2.8049187	-82.7841000	-155.2625700
737771.7916667	-0.2866165	1.5568525	4.0134076	-82.7841000	-155.2625700
737771.8333333	-0.5286320	1.8680439	4.8699329	-82.7841000	-155.2625700
737771.8750000	-0.7197829	2.0048800	5.2868546	-82.7841000	-155.2625700
737771.9166667	-0.8455416	1.9584895	5.2392043	-82.7841000	-155.2625700
737771.9583333	-0.9004705	1.7464228	4.7655347	-82.7841000	-155.2625700
737772.0000000	-0.8877969	1.4075076	3.9556269	-82.7841000	-155.2625700
737772.0416667	-0.8173250	0.9924762	2.9284919	-82.7841000	-155.2625700
737772.0833333	-0.7023252	0.5528192	1.8064510	-82.7841000	-155.2625700
737772.1250000	-0.5562738	0.1307071	0.6918810	-82.7841000	-155.2625700
737772.1666667	-0.3902973	-0.2475455	-0.3477299	-82.7841000	-155.2625700
737772.2083333	-0.2119425	-0.5730187	-1.2831949	-82.7841000	-155.2625700
737772.2500000	-0.0254897	-0.8506661	-2.1155207	-82.7841000	-155.2625700
737772.2916667	0.1664244	-1.0920512	-2.8594651	-82.7841000	-155.2625700
737772.3333333	0.3604857	-1.3066726	-3.5241986	-82.7841000	-155.2625700
737772.3750000	0.5504981	-1.4945607	-4.0972420	-82.7841000	-155.2625700
737772.4166667	0.7260842	-1.6424479	-4.5368633	-82.7841000	-155.2625700
737772.4583333	0.8728268	-1.7247923	-4.7756926	-82.7841000	-155.2625700
737772.5000000	0.9739836	-1.7095515	-4.7350974	-82.7841000	-155.2625700
737772.5416667	1.0134573	-1.5672442	-4.3467419	-82.7841000	-155.2625700
737772.5833333	0.9793260	-1.2808553	-3.5755673	-82.7841000	-155.2625700
737772.6250000	0.8670484	-0.8538198	-2.4377852	-82.7841000	-155.2625700
737772.6666667	0.6814932	-0.3137413	-1.0085556	-82.7841000	-155.2625700
737772.7083333	0.4372057	0.2894382	0.5834510	-82.7841000	-155.2625700
737772.7500000	0.1567470	0.8906812	2.1740849	-82.7841000	-155.2625700
737772.7916667	-0.1325902	1.4209716	3.5905886	-82.7841000	-155.2625700
737772.8333333	-0.4029887	1.8197492	4.6812515	-82.7841000	-155.2625700
737772.8750000	-0.6303178	2.0457446	5.3410380	-82.7841000	-155.2625700
737772.9166667	-0.7974368	2.0836853	5.5273607	-82.7841000	-155.2625700
737772.9583333	-0.8959247	1.9453825	5.2626308	-82.7841000	-155.2625700
737773.0000000	-0.9259659	1.6651177	4.6235162	-82.7841000	-155.2625700
737773.0416667	-0.8945813	1.2906617	3.7200941	-82.7841000	-155.2625700
737773.0833333	-0.8127919	0.8723089	2.6704782	-82.7841000	-155.2625700
737773.1250000	-0.6925294	0.4527241	1.5773885	-82.7841000	-155.2625700
737773.1666667	-0.5441192	0.0600754	0.5123380	-82.7841000	-155.2625700
737773.2083333	-0.3749556	-0.2940300	-0.4891596	-82.7841000	-155.2625700
737773.2500000	-0.1896169	-0.6116326	-1.4210531	-82.7841000	-155.2625700
737773.2916667	0.0087511	-0.9017039	-2.2916911	-82.7841000	-155.2625700
737773.3333333	0.2163226	-1.1718155	-3.1053125	-82.7841000	-155.2625700
737773.3750000	0.4265016	-1.4207794	-3.8460273	-82.7841000	-155.2625700
737773.4166667	0.6285989	-1.6345374	-4.4694432	-82.7841000	-155.2625700
737773.4583333	0.8078163	-1.7866444	-4.9048952	-82.7841000	-155.2625700
737773.5000000	0.9467110	-1.8433967	-5.0682292	-82.7841000	-155.2625700
737773.5416667	1.0278994	-1.7723418	-4.8820779	-82.7841000	-155.2625700
737773.5833333	1.0373995	-1.5519309	-4.2983678	-82.7841000	-155.2625700
737773.6250000	0.9678095	-1.1796959	-3.3169893	-82.7841000	-155.2625700
737773.6666667	0.8205205	-0.6766527	-1.9953695	-82.7841000	-155.2625700
737773.7083333	0.6063770	-0.0865598	-0.4458936	-82.7841000	-155.2625700
737773.7500000	0.3445587	0.5300370	1.1788539	-82.7841000	-155.2625700
737773.7916667	0.0598844	1.1057260	2.7100065	-82.7841000	-155.2625700
737773.8333333	-0.2208935	1.5778650	3.9901857	-82.7841000	-155.2625700
737773.8750000	-0.4730058	1.8992565	4.8988834	-82.7841000	-155.2625700
737773.9166667	-0.6769709	2.0454479	5.3698667	-82.7841000	-155.2625700
737773.9583333	-0.8206380	2.0171079	5.3970514	-82.7841000	-155.2625700
737774.0000000	-0.8996520	1.8371701	5.0281710	-82.7841000	-155.2625700
737774.0416667	-0.9164118	1.5437194	4.3485398	-82.7841000	-155.2625700
737774.0833333	-0.8779567	1.1806006	3.4594942	-82.7841000	-155.2625700
737774.1250000	-0.7934355	0.7881853	2.4571370	-82.7841000	-155.2625700
737774.1666667	-0.6718645	0.3965562	1.4165625	-82.7841000	-155.2625700
737774.2083333	-0.5207361	0.0226018	0.3849675	-82.7841000	-155.2625700
737774.2500000	-0.3457553	-0.3286052	-0.6155346	-82.7841000	-155.2625700
737774.2916667	-0.1516369	-0.6589535	-1.5772789	-82.7841000	-155.2625700
737774.3333333	0.0564172	-0.9706894	-2.4925658	-82.7841000	-155.2625700
737774.3750000	0.2711365	-1.2602142	-3.3402372	-82.7841000	-155.2625700
737774.4166667	0.4821011	-1.5142545	-4.0777837	-82.7841000	-155.2625700
737774.4583333	0.6756237	-1.7096665	-4.6417872	-82.7841000	-155.2625700
737774.5000000	0.8357838	-1.8170833	-4.9570880	-82.7841000	-155.2625700
737774.5416667	0.9464792	-1.8075218	-4.9525559	-82.7841000	-155.2625700
737774.5833333	0.9940656	-1.6602165	-4.5794268	-82.7841000	-155.2625700
737774.6250000	0.9699789	-1.3695760	-3.8273394	-82.7841000	-155.2625700
737774.6666667	0.8727082	-0.9493463	-2.7336798	-82.7841000	-155.2625700
737774.7083333	0.7086348	-0.4327640	-1.3834766	-82.7841000	-155.2625700
737774.7500000	0.4915091	0.1315028	0.1005667	-82.7841000	-155.2625700
737774.7916667	0.2406597	0.6867753	1.5758815	-82.7841000	-155.2625700
737774.8333333	-0.0216879	1.1774710	2.9017787	-82.7841000	-155.2625700
737774.8750000	-0.2734176	1.5578400	3.9603560	-82.7841000	-155.2625700
737774.9166667	-0.4952464	1.7984267	4.6721467	-82.7841000	-155.2625700
737774.9583333	-0.6726667	1.8889725	5.0035273	-82.7841000	-155.2625700
737775.0000000	-0.7968275	1.8373990	4.9650185	-82.7841000	-155.2625700
737775.0416667	-0.8643476	1.6654767	4.6018326	-82.7841000	-155.2625700
737775.0833333	-0.8763039	1.4025453	3.9797643	-82.7841000	-155.2625700
737775.1250000	-0.8368032	1.0790130	3.1703625	-82.7841000	-155.2625700
737775.1666667	-0.7515888	0.7212544	2.2390774	-82.7841000	-155.2625700
737775.2083333	-0.6270494	0.3489942	1.2388815	-82.7841000	-155.2625700
737775.2500000	-0.4698231	-0.0245198	0.2100837	-82.7841000	-155.2625700
737775.2916667	-0.2869721	-0.3900716	-0.8147922	-82.7841000	-155.2625700
737775.3333333	-0.0865161	-0.7388915	-1.8035994	-82.7841000	-155.2625700
737775.3750000	0.1220038	-1.0593326	-2.7177585	-82.7841000	-155.2625700
737775.4166667	0.3272642	-1.3350531	-3.5088354	-82.7841000	-155.2625700
737775.4583333	0.5164413	-1.5454454	-4.1201435	-82.7841000	-155.2625700
737775.5000000	0.6761064	-1.6683424	-4.4934177	-82.7841000	-155.2625700
737775.5416667	0.7936180	-1.6843334	-4.5790242	-82.7841000	-155.2625700
737775.5833333	0.8587385	-1.5815248	-4.3470587	-82.7841000	-155.2625700
737775.6250000	0.8651232	-1.3594247	-3.7963332	-82.7841000	-155.2625700
737775.6666667	0.8113492	-1.0308480	-2.9587442	-82.7841000	-155.2625700
737775.7083333	0.7012556	-0.6212574	-1.8976934	-82.7841000	-155.2625700
737775.7500000	0.5435294	-0.1656269	-0.7007422	-82.7841000	-155.2625700
737775.7916667	0.3506435	0.2964545	0.5318902	-82.7841000	-155.2625700
737775.8333333	0.1373864	0.7263095	1.7004305	-82.7841000	-155.2625700
737775.8750000	-0.0807163	1.0911003	2.7174706	-82.7841000	-155.2625700
737775.9166667	-0.2888057	1.3671661	3.5164305	-82.7841000	-155.2625700
737775.9583333	-0.4737318	1.5412715	4.0553686	-82.7841000	-155.2625700
737776.0000000	-0.6246732	1.6098490	4.3162492	-82.7841000	-155.2625700
737776.0416667	-0.7333973	1.5768412	4.3009214	-82.7841000	-155.2625700
737776.0833333	-0.7943090	1.4510409	4.0257360	-82.7841000	-155.2625700
737776.1250000	-0.8044507	1.2438340	3.5167486	-82.7841000	-155.2625700
737776.1666667	-0.7635691	0.9679731	2.8068730	-82.7841000	-155.2625700
737776.2083333	-0.6742725	0.6375523	1.9353692	-82.7841000	-155.2625700
737776.2500000	-0.5422001	0.2688688	0.9490061	-82.7841000	-155.2625700
737776.2916667	-0.3760517	-0.1185078	-0.0965192	-82.7841000	-155.2625700
737776.3333333	-0.1873112	-0.5012501	-1.1365583	-82.7841000	-155.2625700
737776.3750000	0.0104497	-0.8530038	-2.1001582	-82.7841000	-155.2625700
737776.4166667	0.2026945	-1.1465688	-2.9157827	-82.7841000	-155.2625700
737776.4583333	0.3753486	-1.3572611	-3.5194183	-82.7841000	-155.2625700
737776.5000000	0.5162934	-1.4667302	-3.8634192	-82.7841000	-155.2625700
737776.5416667	0.6166390	-1.4662551	-3.9239309	-82.7841000	-155.2625700
737776.5833333	0.6715091	-1.3585775	-3.7048646	-82.7841000	-155.2625700
737776.6250000	0.6801767	-1.1576570	-3.2371547	-82.7841000	-155.2625700
737776.6666667	0.6455456	-0.8862769	-2.5732291	-82.7841000	-155.2625700
737776.7083333	0.5731357	-0.5720110	-1.7779091	-82.7841000	-155.2625700
737776.7500000	0.4698625	-0.2425387	-0.9179475	-82.7841000	-155.2625700
737776.7916667	0.3429421	0.0785127	-0.0527984	-82.7841000	-155.2625700
737776.8333333	0.1992087	0.3741534	0.7711465	-82.7841000	-155.2625700
737776.8750000	0.0449894	0.6344545	1.5216542	-82.7841000	-155.2625700
737776.9166667	-0.1135030	0.8548579	2.1772913	-82.7841000	-155.2625700
737776.9583333	-0.2694825	1.0330674	2.7212087	-82.7841000	-155.2625700
737777.0000000	-0.4149522	1.1656681	3.1346069	-82.7841000	-155.2625700
737777.0416667	-0.5404782	1.2457426	3.3925993	-82.7841000	-155.2625700
737777.0833333	-0.6356388	1.2624798	3.4645129	-82.7841000	-155.2625700
737777.1250000	-0.6902197	1.2031788	3.3193020	-82.7841000	-155.2625700
737777.1666667	-0.6959828	1.0572813	2.9350565	-82.7841000	-155.2625700
737777.2083333	-0.6486258	0.8213612	2.3100682	-82.7841000	-155.2625700
737777.2500000	-0.5494162	0.5035563	1.4720431	-82.7841000	-155.2625700
737777.2916667	-0.4059992	0.1259096	0.4821290	-82.7841000	-155.2625700
737777.3333333	-0.2320264	-0.2764739	-0.5684876	-82.7841000	-155.2625700
737777.3750000	-0.0455262	-0.6597521	-1.5698022	-82.7841000	-155.2625700
737777.4166667	0.1337508	-0.9784902	-2.4102714	-82.7841000	-155.2625700
737777.4583333	0.2874906	-1.1941126	-2.9965425	-82.7841000	-155.2625700
737777.5000000	0.4017956	-1.2826515	-3.2710241	-82.7841000	-155.2625700
737777.5416667	0.4693005	-1.2398031	-3.2228687	-82.7841000	-155.2625700
737777.5833333	0.4899195	-1.0818663	-2.8893338	-82.7841000	-155.2625700
737777.6250000	0.4700437	-0.8421278	-2.3467877	-82.7841000	-155.2625700
737777.6666667	0.4203881	-0.5634169	-1.6932497	-82.7841000	-155.2625700
737777.7083333	0.3530357	-0.2885830	-1.0266117	-82.7841000	-155.2625700
737777.7500000	0.2784411	-0.0512533	-0.4239362	-82.7841000	-155.2625700
737777.7916667	0.2031751	0.1307701	0.0729123	-82.7841000	-155.2625700
737777.8333333	0.1290013	0.2577519	0.4616044	-82.7841000	-155.2625700
737777.8750000	0.0535252	0.3453038	0.7725632	-82.7841000	-155.2625700
737777.9166667	-0.0277806	0.4174307	1.0529708	-82.7841000	-155.2625700
737777.9583333	-0.1187597	0.4972494	1.3460584	-82.7841000	-155.2625700
737778.0000000	-0.2197988	0.5979857	1.6716227	-82.7841000	-155.2625700
737778.0416667	-0.3259575	0.7168673	2.0135725	-82.7841000	-155.2625700
737778.0833333	-0.4266512	0.8338241	2.3185728	-82.7841000	-155.2625700
737778.1250000	-0.5071318	0.9156404	2.5069003	-82.7841000	-155.2625700
737778.1666667	-0.5515251	0.9247051	2.4932317	-82.7841000	-155.2625700
737778.2083333	-0.5467232	0.8301702	2.2121505	-82.7841000	-155.2625700
737778.2500000	-0.4861484	0.6185282	1.6415040	-82.7841000	-155.2625700
737778.2916667	-0.3723626	0.3005977	0.8168809	-82.7841000	-155.2625700
737778.3333333	-0.2177311	-0.0872984	-0.1675402	-82.7841000	-155.2625700
737778.3750000	-0.0428101	-0.4887398	-1.1731532	-82.7841000	-155.2625700
737778.4166667	0.1273063	-0.8382607	-2.0435623	-82.7841000	-155.2625700
737778.4583333	0.2679022	-1.0755555	-2.6377164	-82.7841000	-155.2625700
737778.5000000	0.3596852	-1.1593839	-2.8615382	-82.7841000	-155.2625700
737778.5416667	0.3927420	-1.0776283	-2.6900335	-82.7841000	-155.2625700
737778.5833333	0.3684169	-0.8507934	-2.1739551	-82.7841000	-155.2625700
737778.6250000	0.2986149	-0.5278178	-1.4288177	-82.7841000	-155.2625700
737778.6666667	0.2026675	-0.1750044	-0.6084909	-82.7841000	-155.2625700
737778.7083333	0.1025176	0.1393325	0.1303966	-82.7841000	-155.2625700
737778.7500000	0.0174182	0.3607333	0.6644969	-82.7841000	-155.2625700
737778.7916667	-0.0405192	0.4609735	0.9311699	-82.7841000	-155.2625700
737778.8333333	-0.0687905	0.4437724	0.9402769	-82.7841000	-155.2625700
737778.8750000	-0.0743494	0.3423045	0.7672347	-82.7841000	-155.2625700
737778.9166667	-0.0708829	0.2090936	0.5290491	-82.7841000	-155.2625700
737778.9583333	-0.0742396	0.1008699	0.3495328	-82.7841000	-155.2625700
737779.0000000	-0.0972360	0.0623469	0.3228702	-82.7841000	-155.2625700
737779.0416667	-0.1452611	0.1132342	0.4853098	-82.7841000	-155.2625700
737779.0833333	-0.2139182	0.2420416	0.8028083	-82.7841000	-155.2625700
737779.1250000	-0.2894253	0.4085021	1.1783756	-82.7841000	-155.2625700
737779.1666667	-0.3517804	0.5541881	1.4776939	-82.7841000	-155.2625700
737779.2083333	-0.3799480	0.6186943	1.5666408	-82.7841000	-155.2625700
737779.2500000	-0.3577550	0.5571961	1.3509534	-82.7841000	-155.2625700
737779.2916667	-0.2789438	0.3546853	0.8073628	-82.7841000	-155.2625700
737779.3333333	-0.1499846	0.0329150	-0.0025870	-82.7841000	-155.2625700
737779.3750000	0.0102131	-0.3521231	-0.9405493	-82.7841000	-155.2625700
737779.4166667	0.1737802	-0.7219427	-1.8201448	-82.7841000	-155.2625700
737779.4583333	0.3098214	-0.9938507	-2.4499285	-82.7841000	-155.2625700
737779.5000000	0.3914069	-1.1012976	-2.6800563	-82.7841000	-155.2625700
737779.5416667	0.4019094	-1.0111244	-2.4408255	-82.7841000	-155.2625700
737779.5833333	0.3390853	-0.7331745	-1.7629766	-82.7841000	-155.2625700
737779.6250000	0.2158267	-0.3195758	-0.7740169	-82.7841000	-155.2625700
737779.6666667	0.0573266	0.1464296	0.3291958	-82.7841000	-155.2625700
737779.7083333	-0.1047015	0.5695552	1.3253148	-82.7841000	-155.2625700
737779.7500000	-0.2393560	0.8648106	2.0199328	-82.7841000	-155.2625700
737779.7916667	-0.3236257	0.9775586	2.2908229	-82.7841000	-155.2625700
737779.8333333	-0.3474532	0.8962125	2.1155909	-82.7841000	-155.2625700
737779.8750000	-0.3155164	0.6542987	1.5746536	-82.7841000	-155.2625700
737779.9166667	-0.2452888	0.3212798	0.8286611	-82.7841000	-155.2625700
737779.9583333	-0.1618888	-0.0155969	0.0760074	-82.7841000	-155.2625700
737780.0000000	-0.0910568	-0.2738288	-0.4987575	-82.7841000	-155.2625700
737780.0416667	-0.0520954	-0.3967909	-0.7723517	-82.7841000	-155.2625700
737780.0833333	-0.0526296	-0.3679988	-0.7137102	-82.7841000	-155.2625700
737780.1250000	-0.0865862	-0.2147490	-0.3903002	-82.7841000	-155.2625700
737780.1666667	-0.1359634	-0.0001032	0.0520251	-82.7841000	-155.2625700
737780.2083333	-0.1759698	0.1947843	0.4305615	-82.7841000	-155.2625700
737780.2500000	-0.1822154	0.2934467	0.5779245	-82.7841000	-155.2625700
737780.2916667	-0.1380681	0.2460316	0.3911331	-82.7841000	-155.2625700
737780.3333333	-0.0402047	0.0445327	-0.1355541	-82.7841000	-155.2625700
737780.3750000	0.0991906	-0.2728652	-0.9032042	-82.7841000	-155.2625700
737780.4166667	0.2542857	-0.6297573	-1.7288654	-82.7841000	-155.2625700
737780.4583333	0.3911859	-0.9300421	-2.3897060	-82.7841000	-155.2625700
737780.5000000	0.4759336	-1.0824418	-2.6797948	-82.7841000	-155.2625700
737780.5416667	0.4829545	-1.0248025	-2.4651286	-82.7841000	-155.2625700
737780.5833333	0.4018144	-0.7418713	-1.7226206	-82.7841000	-155.2625700
737780.6250000	0.2405308	-0.2717885	-0.5525563	-82.7841000	-155.2625700
737780.6666667	0.0245165	0.3006669	0.8394039	-82.7841000	-155.2625700
737780.7083333	-0.2086787	0.8626904	2.1869040	-82.7841000	-155.2625700
737780.7500000	-0.4176073	1.2994850	3.2236216	-82.7841000	-155.2625700
737780.7916667	-0.5661540	1.5213127	3.7451690	-82.7841000	-155.2625700
737780.8333333	-0.6315004	1.4848103	3.6567747	-82.7841000	-155.2625700
737780.8750000	-0.6088660	1.2031836	2.9947617	-82.7841000	-155.2625700
737780.9166667	-0.5118696	0.7426517	1.9163365	-82.7841000	-155.2625700
737780.9583333	-0.3684500	0.2059704	0.6601599	-82.7841000	-155.2625700
737781.0000000	-0.2134088	-0.2928598	-0.5124284	-82.7841000	-155.2625700
